# Supplementary material for: Growth Cone Phosphoproteomics Reveals that GAP-43 Phosphorylated by JNK Is a Marker of Axon Growth and Regeneration
Source: iScience. 2018 May 31;4:190–203. doi: 10.1016/j.isci.2018.05.019 (PMC6147025; doi:10.1016/j.isci.2018.05.019)
Supplement: Data S1. Phosphoproteomics of the GCM Proteins, Related to Figure 1 — A: Time; B: Precise molecular weight; C: Precise m/z; D: Precise charge (z); E: Protein number (see Data S2); F: Best sequence; G: Modification; H: Confidence; I: Theoretical mass; J: Charge (z). [file mmc2.xlsx]

## Sheet: Conf95
Spectrum	Time	Prec MW	Prec m/z	Prec z	Prot N	Best Sequence	Modifications	Conf	Theor MW	z
1.1.1.815.2	23.237	1100.44	551.225	2	4, 1919	AGSAETESAAK	Phospho(S)@3	99	1100.44	2
1.1.1.848.2	24.28	1100.44	551.226	2	4, 1919	AGSAETESAAK	Phospho(S)@3	99	1100.44	2
1.1.1.851.3	24.516	990.353	496.184	2	29	SPGGSTMMK	Phospho(S)@1, Oxidation(M)@8	99	990.355	2
1.1.1.859.2	25.307	1100.44	551.226	2	4, 1919	AGSAETESAAK	Phospho(S)@3	99	1100.44	2
1.1.1.866.2	25.886	940.426	471.22	2	131	TVTPASSAK	Phospho(T)@3	99	940.427	2
1.1.1.871.2	26.318	1100.44	551.227	2	4, 1919	AGSAETESAAK	Phospho(S)@3	99	1100.44	2
1.1.1.877.2	26.848	851.382	426.698	2	14	SPAVSPSK	Phospho(S)@5	99	851.379	2
1.1.1.877.3	26.857	1154.46	578.236	2	10	ADSASTSPSPR	Phospho(S)@5	99	1154.46	2
1.1.1.881.2	27.159	1385.53	693.775	2	27, 829, 1691	AEGAGTEEEGTQK	Phospho(T)@6	99	1385.53	2
1.1.1.884.3	27.428	964.392	483.203	2	54	AESPPADAK	Phospho(S)@3	99	964.39	2
1.1.1.886.4	27.585	990.354	496.184	2	29	SPGGSTMMK	Phospho(S)@1, Oxidation(M)@8	99	990.355	2
1.1.1.890.4	27.92	1154.46	578.239	2	10	ADSASTSPSPR	Phospho(S)@3	99	1154.46	2
1.1.1.894.2	28.151	964.391	483.203	2	54	AESPPADAK	Phospho(S)@3	99	964.39	2
1.1.1.894.4	28.168	1385.54	693.775	2	27, 829, 1691	AEGAGTEEEGTQK	Phospho(T)@6	99	1385.53	2
1.1.1.895.3	28.227	1288.55	645.281	2	14	AGTKSPAVSPSK	Phospho(S)@5, Phospho(S)@9	99	1288.55	2
1.1.1.896.2	28.253	1594.65	798.331	2	446	PTTQQSPQDEQEK	Phospho(S)@6	99	1594.65	2
1.1.1.896.3	28.256	1220.51	611.263	2	20	GTPAGEGSGSPPK	Phospho(T)@2	99	1220.51	2
1.1.1.897.4	28.301	1437.56	719.788	2	2	QKEESPQGSEEK	Gln->pyro-Glu@N-term, Phospho(S)@5	99	1437.57	2
1.1.1.900.2	28.378	1468.6	735.305	2	1519	NSSMGSPVNQQPK	Oxidation(M)@4, Phospho(S)@6	99	1468.6	2
1.1.1.902.3	28.447	1728.68	865.348	2	402	SQSSDTEQPSPTSGGGK	Phospho(S)@10	99	1728.68	2
1.1.1.905.3	28.555	1745.67	873.841	2	30, 1337	ASDSGPSSSSSSSSSPPR	Phospho(S)@15	99	1745.67	2
1.1.1.912.2	28.84	1486.57	744.293	2	13	AAATPESQEPQAK	Phospho(T)@4, Phospho(S)@7	99	1486.57	2
1.1.1.912.4	28.867	1182.44	592.229	2	31	DDVSPEEQGK	Phospho(S)@4	99	1182.44	2
1.1.1.913.2	28.886	1057.46	529.736	2	144	TPPANGAPPR	Phospho(T)@1, Deamidated(N)@5	99	1057.46	2
1.1.1.914.2	28.942	1482.6	742.308	2	1301	TAASDSSPTGEPQR	Phospho(S)@7	99	1482.6	2
1.1.1.920.3	29.324	1441.56	721.788	2	957	EQVEDSGAESSPK	Phospho(S)@11	99	1441.56	2
1.1.1.921.3	29.354	1045.45	523.73	2	11, 1849	TPPGSGEPPK	Phospho(T)@1	99	1045.45	2
1.1.1.925.4	29.592	1335.57	668.794	2	13	AATPESQEPQAK	Phospho(T)@3	99	1335.57	2
1.1.1.929.2	29.865	1486.57	744.292	2	13	AAATPESQEPQAK	Phospho(T)@4, Phospho(S)@7	99	1486.57	2
1.1.1.930.3	29.966	1179.51	590.764	2	5, 216	PGEAAVASSPSK	Phospho(S)@9	99	1179.52	2
1.1.1.931.2	30.014	1160.46	581.237	2	580	SSSPDLSSSSK	Phospho(S)@3	99	1160.46	2
1.1.1.936.3	30.4	1045.45	523.73	2	11, 1849	TPPGSGEPPK	Phospho(T)@1	99	1045.45	2
1.1.1.937.4	30.501	1245.45	623.733	2	362	MADTGSPGMQR	Oxidation(M)@1, Phospho(S)@6	99	1245.45	2
1.1.1.938.4	30.588	1459.61	730.81	2	572	ETESSSASAVTPSK	Phospho(S)@13	99	1459.61	2
1.1.1.942.4	30.822	1179.52	590.767	2	5, 216	PGEAAVASSPSK	Phospho(S)@9	99	1179.52	2
1.1.1.943.3	30.898	1345.51	673.761	2	448	LDGETASDSESR	Phospho(S)@11	99	1345.5	2
1.1.1.944.2	30.918	1179.52	590.765	2	5, 216	PGEAAVASSPSK	Phospho(S)@9	99	1179.52	2
1.1.1.944.3	30.923	887.386	444.7	2	96	PGSPPTPR	Phospho(S)@3	99	887.39	2
1.1.1.945.4	30.985	1406.6	704.309	2	13	AAATPESQEPQAK	Phospho(T)@4	99	1406.61	2
1.1.1.950.2	31.285	1406.61	704.312	2	13	AAATPESQEPQAK	Phospho(T)@4	99	1406.61	2
1.1.1.951.3	31.414	1109.44	555.726	2	1093	ASPEAEEAAR	Phospho(S)@2	99	1109.44	2
1.1.1.952.2	31.435	1045.44	523.73	2	11, 1849	TPPGSGEPPK	Phospho(T)@1	99	1045.45	2
1.1.1.953.3	31.51	1406.61	704.31	2	13	AAATPESQEPQAK	Phospho(T)@4	99	1406.61	2
1.1.1.954.2	31.558	1407.61	704.814	2	13	AAATPESQEPQAK	Phospho(T)@4, Deamidated(Q)@8	99	1407.59	2
1.1.1.955.4	31.675	1428.58	715.297	2	13	AAATPESQEPQAK	Phospho(T)@4, Cation:Na(E)@6	99	1428.59	2
1.1.1.957.2	31.772	1406.6	469.874	3	13	AAATPESQEPQAK	Phospho(T)@4	99	1406.61	3
1.1.1.957.3	31.806	1308.63	655.321	2	13	AAATPESQEPQAK	Dehydrated(T)@4	99	1308.63	2
1.1.1.958.2	31.87	1345.5	673.759	2	448	LDGETASDSESR	Phospho(S)@7	99	1345.5	2
1.1.1.960.2	31.997	1406.59	704.301	2	13	AAATPESQEPQAK	Phospho(T)@4	99	1406.61	2
1.1.1.960.4	32.03	1057.46	529.735	2	144	TPPANGAPPR	Phospho(T)@1, Deamidated(N)@5	99	1057.46	2
1.1.1.965.2	32.378	1444.55	482.524	3	13	AAATPESQEPQAK	Phospho(T)@4, Cation:K(E)@9	99	1444.56	3
1.1.1.966.2	32.442	1045.45	523.73	2	11, 1849	TPPGSGEPPK	Phospho(T)@1	99	1045.45	2
1.1.1.969.2	32.678	1406.58	704.299	2	13	AAATPESQEPQAK	Phospho(T)@4	99	1406.61	2
1.1.1.969.3	32.696	1459.51	487.511	3	13	AAATPESQEPQAK	Phospho(T)@4, Oxidation(P)@5, Cation:K(E)@6	99	1460.56	3
1.1.1.972.2	32.954	1308.62	655.319	2	13	AAATPESQEPQAK	Dehydrated(T)@4	99	1308.63	2
1.1.1.973.2	33.018	1406.59	704.303	2	13	AAATPESQEPQAK	Phospho(T)@4	99	1406.61	2
1.1.1.973.3	33.029	1057.46	529.735	2	144	TPPANGAPPR	Phospho(T)@1, Deamidated(N)@5	99	1057.46	2
1.1.1.974.4	33.104	1407.59	704.801	2	13	AAATPESQEPQAK	Phospho(T)@4, Deamidated(Q)@8	99	1407.59	2
1.1.1.979.2	33.445	1045.44	523.73	2	11, 1849	TPPGSGEPPK	Phospho(T)@1	99	1045.45	2
1.1.1.979.3	33.462	1444.55	482.525	3	13	AAATPESQEPQAK	Phospho(T)@4, Cation:K(E)@6	99	1444.56	3
1.1.1.982.3	33.728	1406.61	704.312	2	13	AAATPESQEPQAK	Phospho(T)@4	99	1406.61	2
1.1.1.983.3	33.765	1406.62	704.315	2	13	AAATPESQEPQAK	Phospho(T)@4	99	1406.61	2
1.1.1.985.2	33.932	992.433	497.224	2	521	GPTSPTTPR	Phospho(S)@4	99	992.433	2
1.1.1.985.3	33.952	1032.47	517.243	2	56	VQNSPPVGR	Phospho(S)@4	99	1032.48	2
1.1.1.987.2	34.077	1406.61	704.312	2	13	AAATPESQEPQAK	Phospho(T)@4	99	1406.61	2
1.1.1.987.3	34.089	1057.46	529.736	2	144	TPPANGAPPR	Phospho(T)@1, Deamidated(N)@5	99	1057.46	2
1.1.1.988.4	34.208	1205.53	603.774	2	5, 216	PGEAAVASSPSK	Delta:H(2)C(2)@N-term, Phospho(S)@9	99	1205.53	2
1.1.1.989.4	34.293	1266.55	634.28	2	4, 1919	AAATTPAAEDAAK	Phospho(T)@5	99	1266.55	2
1.1.1.990.2	34.306	1406.61	704.311	2	13	AAATPESQEPQAK	Phospho(T)@4	99	1406.61	2
1.1.1.992.2	34.452	1404.6	703.306	2	20	SPGTPAGEGSGSPPK	Phospho(T)@4	99	1404.59	2
1.1.1.992.3	34.461	1045.45	523.731	2	11, 1849	TPPGSGEPPK	Phospho(T)@1	99	1045.45	2
1.1.1.999.3	34.998	1032.47	517.244	2	56	VQNSPPVGR	Phospho(S)@4	99	1032.48	2
1.1.1.1000.3	35.093	1132.52	567.269	2	1303	QGSPVAAGAPAK	Phospho(S)@3	99	1132.53	2
1.1.1.1001.2	35.15	1057.46	529.736	2	144	TPPANGAPPR	Phospho(T)@1, Deamidated(N)@5	99	1057.46	2
1.1.1.1001.3	35.167	1205.53	603.775	2	5, 216	PGEAAVASSPSK	Delta:H(2)C(2)@N-term, Phospho(S)@9	99	1205.53	2
1.1.1.1002.3	35.243	1220.51	611.265	2	5, 216	GDASPAAAEPGAK	Phospho(S)@4	99	1220.51	2
1.1.1.1003.2	35.293	1266.55	634.283	2	4, 1919	AAATTPAAEDAAK	Phospho(T)@5	99	1266.55	2
1.1.1.1003.4	35.333	1294.52	648.265	2	1040	SQSADAPGPTER	Phospho(S)@3	99	1294.52	2
1.1.1.1006.3	35.509	1045.45	523.73	2	11, 1849	TPPGSGEPPK	Phospho(T)@1	99	1045.45	2
1.1.1.1008.2	35.643	1404.59	703.302	2	20	SPGTPAGEGSGSPPK	Phospho(T)@4	99	1404.59	2
1.1.1.1010.4	35.857	1770.62	886.319	2	6	APESDTGDEDQDQER	Phospho(S)@4	99	1770.62	2
1.1.1.1013.2	36.02	1032.48	517.245	2	56	VQNSPPVGR	Phospho(S)@4	99	1032.48	2
1.1.1.1013.3	36.029	1354.58	678.297	2	568	TEGTPPPPGQPAK	Phospho(T)@4	99	1355.61	2
1.1.1.1015.2	36.167	1057.46	529.736	2	144	TPPANGAPPR	Phospho(T)@1, Deamidated(N)@5	99	1057.46	2
1.1.1.1018.2	36.411	1219.55	610.78	2	3	PTEAATAPASPK	Phospho(S)@10	99	1219.55	2
1.1.1.1019.4	36.528	1289.55	645.783	2	749	NGGSPALNNNPR	Phospho(S)@4	99	1289.55	2
1.1.1.1020.4	36.582	1405.59	703.804	2	13	AAATPESQEPQAK	Phospho(T)@4	99	1406.61	2
1.1.1.1022.3	36.664	891.443	446.729	2	190	AVTPVPTK	Phospho(T)@3	99	891.447	2
1.1.1.1024.3	36.785	1256.49	629.254	2	441	SVGSPEESTER	Phospho(S)@4	99	1256.49	2
1.1.1.1025.3	36.857	1770.61	886.314	2	6	APESDTGDEDQDQER	Phospho(S)@4	99	1770.62	2
1.1.1.1025.4	36.885	1349.58	675.796	2	3	NPTEAATAPASPK	Oxidation(P)@9, Phospho(S)@11	99	1349.59	2
1.1.1.1029.2	37.105	1355.61	678.811	2	568	TEGTPPPPGQPAK	Phospho(T)@4	99	1355.61	2
1.1.1.1030.2	37.171	1022.44	512.225	2	282	SETSPVAPR	Phospho(S)@4	99	1022.44	2
1.1.1.1030.3	37.192	1404.59	703.301	2	20	SPGTPAGEGSGSPPK	Phospho(S)@1	99	1404.59	2
1.1.1.1033.2	37.426	974.357	488.186	2	29	SPGGSTMMK	Phospho(S)@1	99	974.36	2
1.1.1.1035.3	37.603	1027.44	514.727	2	5, 216	AEEPAPGATAD		99	1027.45	2
1.1.1.1035.4	37.631	1045.44	523.727	2	11, 1849	TPPGSGEPPK	Phospho(T)@1	99	1045.45	2
1.1.1.1036.3	37.675	1152.44	577.225	2	1390	QAGSHSNSFR	Gln->pyro-Glu@N-term, Phospho(S)@8	99	1152.43	2
1.1.1.1036.4	37.699	1468.61	735.31	2	4	DGSATTDAAPATSPK	Phospho(S)@13	99	1468.61	2
1.1.1.1038.3	37.831	1388.6	695.307	2	13	AAATPESQEPQAK	Dehydrated(T)@4, Phospho(S)@7	99	1388.6	2
1.1.1.1041.4	38.003	1434.6	718.31	2	13	AAATPESQEPQAK	Phospho(T)@4, Ser->Asp@7	99	1434.6	2
1.1.1.1044.3	38.147	1380.57	691.29	2	97	QLSPNGGQEDTR	Phospho(S)@3	99	1380.57	2
1.1.1.1045.2	38.173	1404.59	703.301	2	20	SPGTPAGEGSGSPPK	Phospho(S)@1	99	1404.59	2
1.1.1.1045.4	38.209	1363.54	682.776	2	31	DPESPEGQAQAR	Phospho(S)@4	99	1363.54	2
1.1.1.1047.3	38.327	1525.63	763.823	2	4	GDGSATTDAAPATSPK	Phospho(S)@14	99	1525.63	2
1.1.1.1049.2	38.438	991.439	496.727	2	240	AAGSGSPPLR	Phospho(S)@6	99	991.449	2
1.1.1.1051.2	38.591	1203.5	602.755	2	1240	TVSDNSLSSSK	Phospho(S)@3	99	1203.5	2
1.1.1.1051.4	38.633	1406.6	704.307	2	13	AAATPESQEPQAK	Phospho(T)@4	99	1406.61	2
1.1.1.1052.3	38.672	1502.67	752.343	2	65	GPSQVSSPSQPPQK	Phospho(S)@3	99	1502.68	2
1.1.1.1053.2	38.729	1007.44	504.727	2	124	SPGSPQLSR	Phospho(S)@4	99	1007.44	2
1.1.1.1053.3	38.763	1290.52	646.269	2	749	NGGSPALNNNPR	Deamidated(N)@1, Phospho(S)@4	99	1290.54	2
1.1.1.1054.2	38.816	1407.59	704.803	2	13	AAATPESQEPQAK	Phospho(T)@4, Deamidated(Q)@8	99	1407.59	2
1.1.1.1055.4	38.918	1422.51	712.261	2	1, 595	SQGSTSNSDWMK	Phospho(S)@4, Oxidation(M)@11	99	1422.51	2
1.1.1.1057.2	38.959	1432.62	717.315	2	13	AAATPESQEPQAK	Ala->Pro@2, Phospho(T)@4	99	1432.62	2
1.1.1.1058.2	39.006	1237.53	619.774	2	397	QNSSPPSSLNK	Phospho(S)@4	99	1237.53	2
1.1.1.1059.3	39.065	0	691.784	0	97	QLSPNGGQEDTR	Phospho(S)@3, Deamidated(N)@5	99	1381.55	2
1.1.1.1060.3	39.11	1395.59	698.8	2	27, 829	ETPAASEAPSSAAK	Phospho(S)@11	99	1395.59	2
1.1.1.1063.3	39.266	1750.57	876.292	2	1468	ESLKEEDESDDDNM	Phospho(S)@9, Oxidation(M)@14	99	1750.58	2
1.1.1.1063.4	39.278	1654.67	828.341	2	4	EGDGSATTDAAPATSPK	Phospho(S)@15	99	1654.67	2
1.1.1.1064.2	39.294	1522.61	762.314	2	5, 216	AEDGAAPSPSSETPK	Phospho(S)@11	99	1522.62	2
1.1.1.1064.3	39.304	1234.55	618.284	2	53, 1339, 1634	AAPSPASTASPAK	Phospho(S)@4	99	1234.56	2
1.1.1.1064.4	39.314	1404.59	703.3	2	20	SPGTPAGEGSGSPPK	Phospho(S)@12	99	1404.59	2
1.1.1.1065.3	39.342	1490.64	746.328	2	1195	GSAPSPAAQQTPGSR	Phospho(S)@5	99	1490.65	2
1.1.1.1067.2	39.411	1142.47	572.24	2	5, 216	AEEPAPGATADD		99	1142.47	2
1.1.1.1067.4	39.437	1566.64	784.33	2	4	GDGSATTDAAPATSPK	Ser->Gln@4, Phospho(S)@14	99	1566.66	2
1.1.1.1068.2	39.452	1655.62	828.815	2	4	EGDGSATTDAAPATSPK	Phospho(S)@15	99	1654.67	2
1.1.1.1069.4	39.481	1692.6	565.207	3	4	EGDGSATTDAAPATSPK	Cation:K(D)@9, Phospho(S)@15	99	1692.63	3
1.1.1.1071.3	39.538	1333.58	667.798	2	3	NPTEAATAPASPK	Phospho(S)@11	99	1333.59	2
1.1.1.1071.4	39.547	1371.52	686.766	2	371	DGDSGSLGSPSASR	Phospho(S)@9	99	1371.53	2
1.1.1.1073.4	39.608	1636.65	546.556	3	4	EGDGSATTDAAPATSPK	Glu->pyro-Glu@N-term, Phospho(S)@15	99	1636.66	3
1.1.1.1078.2	39.819	1180.49	591.254	2	11, 1849	SPVVSGDTSPR	Phospho(S)@9	99	1180.51	2
1.1.1.1078.3	39.823	2988.23	997.085	3	4	DDAPVADGVEKKEGDGSATTDAAPATSPK	Oxidation(D)@1, Asp->Gln@2, Phospho(K)@12, Phospho(S)@27	99	2988.26	3
1.1.1.1078.4	39.826	1333.6	667.805	2	3	NPTEAATAPASPK	Phospho(S)@11	99	1333.59	2
1.1.1.1079.2	39.85	1433.61	717.812	2	5, 216	VNGDASPAAAEPGAK	Phospho(S)@6	99	1433.62	2
1.1.1.1079.3	39.853	1333.6	667.805	2	3	NPTEAATAPASPK	Phospho(S)@11	99	1333.59	2
1.1.1.1080.2	39.887	1280.55	641.281	2	13	VTAEEAAGASPAK	Phospho(S)@10	99	1280.56	2
1.1.1.1083.3	40.05	1654.67	552.564	3	4	EGDGSATTDAAPATSPK	Phospho(S)@15	99	1654.67	3
1.1.1.1085.2	40.135	1395.53	698.773	2	24	GQEEQSPGLEDK	Phospho(S)@6	99	1395.56	2
1.1.1.1085.3	40.137	1180.5	591.255	2	11, 1849	SPVVSGDTSPR	Phospho(S)@9	99	1180.51	2
1.1.1.1087.2	40.22	1617.64	809.825	2	67	TGNESGSNLSDSGSVK	Phospho(S)@10	99	1617.65	2
1.1.1.1087.3	40.24	1229.44	615.728	2	362	MADTGSPGMQR	Phospho(S)@6	99	1229.46	2
1.1.1.1088.2	40.278	1654.67	552.563	3	4	EGDGSATTDAAPATSPK	Phospho(S)@15	99	1654.67	3
1.1.1.1092.4	40.519	1692.61	565.21	3	4	EGDGSATTDAAPATSPK	Cation:K(D)@9, Phospho(S)@15	99	1692.63	3
1.1.1.1093.2	40.533	1333.56	667.785	2	3	NPTEAATAPASPK	Phospho(S)@11	99	1333.59	2
1.1.1.1095.2	40.615	1636.65	819.331	2	4	EGDGSATTDAAPATSPK	Glu->pyro-Glu@N-term, Phospho(S)@15	99	1636.66	2
1.1.1.1096.3	40.732	1433.6	478.875	3	5, 216	VNGDASPAAAEPGAK	Phospho(S)@6	99	1433.62	3
1.1.1.1099.2	40.876	1180.5	591.257	2	11, 1849	SPVVSGDTSPR	Phospho(S)@9	99	1180.51	2
1.1.1.1099.3	40.879	1433.61	717.812	2	5, 216	VNGDASPAAAEPGAK	Phospho(S)@6	99	1433.62	2
1.1.1.1099.4	40.882	1333.56	667.785	2	3	NPTEAATAPASPK	Phospho(S)@11	99	1333.59	2
1.1.1.1102.2	41.003	1334.55	668.283	2	3	NPTEAATAPASPK	Deamidated(N)@1, Phospho(S)@11	99	1334.58	2
1.1.1.1102.3	41.007	1017.42	509.717	2	1, 595	QPGVQSPSR	Gln->pyro-Glu@N-term, Phospho(S)@6	99	1017.43	2
1.1.1.1107.4	41.265	1235.6	618.807	2	3	NPTEAATAPASPK	Dehydrated(S)@11	99	1235.61	2
1.1.1.1108.2	41.279	1654.66	828.337	2	4	EGDGSATTDAAPATSPK	Phospho(S)@15	99	1654.67	2
1.1.1.1109.3	41.342	1189.46	595.736	2	43	QSMSSQSLDK	Phospho(S)@4	99	1189.47	2
1.1.1.1111.2	41.428	1449.6	725.81	2	13	AAATPESQEPQAK	Carbamyl@N-term, Phospho(T)@4	99	1449.61	2
1.1.1.1111.3	41.441	1452.59	727.304	2	1519	NSSMGSPVNQQPK	Phospho(S)@6	99	1452.61	2
1.1.1.1111.4	41.444	1654.67	828.341	2	4	EGDGSATTDAAPATSPK	Phospho(S)@15	99	1654.67	2
1.1.1.1112.2	41.468	1734.64	868.329	2	4	EGDGSATTDAAPATSPK	Phospho(S)@5, Phospho(S)@15	99	1734.64	2
1.1.1.1112.4	41.493	1522.61	762.313	2	5, 216	AEDGAAPSPSSETPK	Phospho(S)@11	99	1522.62	2
1.1.1.1114.2	41.552	1333.58	667.798	2	3	NPTEAATAPASPK	Phospho(S)@11	99	1333.59	2
1.1.1.1116.3	41.658	1166.49	584.254	2	1316	GGLSPANDTGAK	Phospho(S)@4	99	1166.5	2
1.1.1.1117.4	41.721	1636.65	819.333	2	4	EGDGSATTDAAPATSPK	Glu->pyro-Glu@N-term, Phospho(S)@15	99	1636.66	2
1.1.1.1118.2	41.736	1434.6	718.308	2	5, 216	VNGDASPAAAEPGAK	Deamidated(N)@2, Phospho(S)@6	99	1434.6	2
1.1.1.1120.2	41.857	1740.64	871.327	2	681	AEEEGGSDGSAAEAEPR	Phospho(S)@7	99	1740.65	2
1.1.1.1121.2	41.907	1180.51	591.263	2	11, 1849	SPVVSGDTSPR	Phospho(S)@9	99	1180.51	2
1.1.1.1122.2	41.948	1262.49	632.254	2	526	DGSLNQSSGYR	Phospho(S)@3	99	1262.49	2
1.1.1.1122.4	41.961	1434.6	718.309	2	5, 216	VNGDASPAAAEPGAK	Deamidated(N)@2, Phospho(S)@6	99	1434.6	2
1.1.1.1123.3	42.04	1172.51	587.265	2	1109	APTAAPSPEPR	Phospho(S)@7	99	1172.52	2
1.1.1.1125.3	42.17	1262.49	632.251	2	526	DGSLNQSSGYR	Phospho(S)@3	99	1262.49	2
1.1.1.1125.4	42.184	1680.69	841.35	2	4	EGDGSATTDAAPATSPK	Delta:H(2)C(2)@N-term, Phospho(S)@15	99	1680.69	2
1.1.1.1128.2	42.301	1654.67	828.34	2	4	EGDGSATTDAAPATSPK	Phospho(T)@8	99	1654.67	2
1.1.1.1128.4	42.345	1666.67	834.342	2	4	EGDGSATTDAAPATSPK	Glu->pyro-Glu@N-term, Gly->Ser@4, Phospho(S)@15	99	1666.67	2
1.1.1.1129.3	42.4	2279.83	760.951	3	16	AEEEGGSEEEVGDKSPQESK	Phospho(S)@7, Phospho(S)@15	99	2279.84	3
1.1.1.1130.2	42.459	1452.6	727.308	2	1519	NSSMGSPVNQQPK	Phospho(S)@6	99	1452.61	2
1.1.1.1132.2	42.56	1333.59	667.8	2	3	NPTEAATAPASPK	Phospho(S)@11	99	1333.59	2
1.1.1.1132.4	42.573	1525.61	763.81	2	225	SPSSEEVQGENAGR	Phospho(S)@4	99	1525.6	2
1.1.1.1133.4	42.632	1552.68	777.346	2	218	VSTSQASPQSAASPR	Phospho(S)@7	99	1552.69	2
1.1.1.1134.3	42.649	1682.66	842.337	2	4	EGDGSATTDAAPATSPK	Ser->Asp@5, Phospho(S)@15	99	1682.67	2
1.1.1.1134.4	42.661	1044.47	523.241	2	459	SPGGAGAPVPR	Phospho(S)@1	99	1044.48	2
1.1.1.1135.3	42.689	2216.88	739.968	3	829	SDAAPAASDSKPSSAEPAPSSK	Phospho(S)@10, Phospho(S)@14	99	2216.89	3
1.1.1.1135.4	42.706	1374.57	688.292	2	1136	APSQPPSPTEER	Phospho(S)@7	99	1374.58	2
1.1.1.1137.2	42.762	1434.58	718.297	2	5, 216	VNGDASPAAAEPGAK	Deamidated(N)@2, Phospho(S)@6	99	1434.6	2
1.1.1.1137.4	42.775	1434.58	718.297	2	5, 216	VNGDASPAAAEPGAK	Deamidated(N)@2, Phospho(S)@6	99	1434.6	2
1.1.1.1139.3	42.839	1654.66	828.337	2	4	EGDGSATTDAAPATSPK	Phospho(S)@15	99	1654.67	2
1.1.1.1141.2	42.921	1180.51	591.262	2	11, 1849	SPVVSGDTSPR	Phospho(S)@5	99	1180.51	2
1.1.1.1143.2	42.995	1680.63	841.322	2	4	EGDGSATTDAAPATSPK	Delta:H(2)C(2)@N-term, Phospho(S)@15	99	1680.69	2
1.1.1.1144.2	43.033	1662.68	555.233	3	4	EGDGSATTDAAPATSPK	Glu->His@1, Phospho(S)@15	99	1662.69	3
1.1.1.1147.2	43.214	1680.68	561.235	3	4	EGDGSATTDAAPATSPK	Delta:H(2)C(2)@N-term, Phospho(S)@15	99	1680.69	3
1.1.1.1149.2	43.325	1654.66	828.338	2	4	EGDGSATTDAAPATSPK	Phospho(S)@15	99	1654.67	2
1.1.1.1154.3	43.587	1333.58	667.799	2	3	NPTEAATAPASPK	Phospho(S)@11	99	1333.59	2
1.1.1.1155.2	43.632	1231.52	616.765	2	554	GVAPADSPDAPR	Phospho(S)@7	99	1231.52	2
1.1.1.1155.3	43.651	1385.56	693.786	2	11, 1849	GYSSPGSPGTPGSR	Phospho(S)@7	99	1385.56	2
1.1.1.1156.4	43.715	1347.57	674.795	2	878	ASDPQSPPQVSR	Phospho(S)@6	99	1347.58	2
1.1.1.1158.2	43.79	1434.6	718.306	2	5, 216	VNGDASPAAAEPGAK	Deamidated(N)@2, Phospho(S)@6	99	1434.6	2
1.1.1.1158.4	43.816	1552.56	777.287	2	11, 1849	SGYSSPGSPGTPGSR	Phospho(S)@5, Phospho(S)@8	99	1552.56	2
1.1.1.1160.3	43.909	1624.73	813.37	2	53, 939, 1339, 1634	SSPATTVTSPNSTPAK	Phospho(S)@9	99	1624.73	2
1.1.1.1161.3	43.937	1682.67	842.341	2	4	EGDGSATTDAAPATSPK	Thr->Glu@8, Phospho(S)@15	99	1682.67	2
1.1.1.1162.2	43.974	1472.58	737.299	2	11, 1849	SGYSSPGSPGTPGSR	Phospho(S)@14	99	1472.59	2
1.1.1.1163.2	44.019	1682.66	842.338	2	4	EGDGSATTDAAPATSPK	Thr->Glu@7, Phospho(S)@15	99	1682.67	2
1.1.1.1164.2	44.072	1515.67	758.841	2	58	SSPNVANQPPSPGGK	Phospho(S)@11	99	1515.67	2
1.1.1.1164.4	44.112	1522.61	762.314	2	5, 216	AEDGAAPSPSSETPK	Phospho(S)@8	99	1522.62	2
1.1.1.1166.2	44.165	1250.5	626.257	2	793	LMTANSPEVHG	Oxidation(M)@2, Phospho(S)@6	99	1250.5	2
1.1.1.1166.3	44.17	1213.53	607.773	2	171	AISPTSATSSGR	Phospho(S)@3	99	1213.53	2
1.1.1.1166.4	44.172	1434.57	718.294	2	5, 216	VNGDASPAAAEPGAK	Deamidated(N)@2, Phospho(S)@6	99	1434.6	2
1.1.1.1167.4	44.221	1820.67	911.343	2	308	ESSDSTNTTIEDEDAK	Phospho(S)@5	99	1820.68	2
1.1.1.1168.2	44.239	1680.68	841.347	2	4	EGDGSATTDAAPATSPK	Delta:H(2)C(2)@N-term, Phospho(S)@15	99	1680.69	2
1.1.1.1169.3	44.278	1472.56	737.289	2	11, 1849	SGYSSPGSPGTPGSR	Phospho(S)@5	99	1472.59	2
1.1.1.1170.4	44.33	1662.67	832.341	2	4	EGDGSATTDAAPATSPK	Glu->His@1, Phospho(S)@15	99	1662.69	2
1.1.1.1171.3	44.366	1654.66	828.338	2	4	EGDGSATTDAAPATSPK	Phospho(S)@15	99	1654.67	2
1.1.1.1172.3	44.414	1636.65	819.332	2	4	EGDGSATTDAAPATSPK	Dehydrated(T)@14, Phospho(S)@15	99	1636.66	2
1.1.1.1173.4	44.467	1736.74	579.92	3	11, 1849	TTPSPKTPPGSGEPPK	Phospho(S)@4, Phospho(T)@7	99	1736.74	3
1.1.1.1174.2	44.491	1467.65	734.833	2	73	GGSPLTTTQGGSPTK	Phospho(S)@3	99	1467.66	2
1.1.1.1174.3	44.504	1528.64	765.329	2	479	NSASATTPLSGNSSR	Phospho(S)@14	99	1528.65	2
1.1.1.1175.2	44.541	1144.5	573.255	2	338	TVSDGTISASK	Phospho(S)@3	99	1144.5	2
1.1.1.1175.4	44.552	1213.52	607.765	2	171	AISPTSATSSGR	Phospho(S)@3	99	1213.53	2
1.1.1.1176.4	44.605	1638.65	820.333	2	1408	EGSQGELTPANSQSR	Phospho(S)@3	99	1639.68	2
1.1.1.1177.3	44.636	1755.74	586.254	3	215	TAGAVAGKTPDASPEPK	Phospho(T)@9, Phospho(S)@13	99	1755.75	3
1.1.1.1178.3	44.676	1486.56	744.289	2	11, 1849	SGYSSPGSPGTPGSR	Ser->Thr@4, Phospho(S)@8	99	1486.61	2
1.1.1.1178.4	44.706	1115.55	558.784	2	171	AISPTSATSSGR	Dehydrated(S)@3	99	1115.56	2
1.1.1.1179.3	44.731	1347.58	674.795	2	878	ASDPQSPPQVSR	Phospho(S)@6	99	1347.58	2
1.1.1.1180.4	44.798	1333.58	667.799	2	3	NPTEAATAPASPK	Phospho(S)@11	99	1333.59	2
1.1.1.1181.4	44.836	1434.6	718.305	2	5, 216	VNGDASPAAAEPGAK	Deamidated(N)@2, Phospho(S)@6	99	1434.6	2
1.1.1.1182.3	44.874	1459.63	730.824	2	5, 216	VNGDASPAAAEPGAK	Delta:H(2)C(2)@N-term, Phospho(S)@6	99	1459.63	2
1.1.1.1183.2	44.91	1061.48	531.746	2	1380	LGTPPGGGAAGK	Phospho(T)@3	99	1061.49	2
1.1.1.1183.3	44.923	1364.59	683.301	2	15	SPSEGPVATTSPR	Phospho(S)@11	99	1364.6	2
1.1.1.1183.4	44.94	1061.48	531.746	2	1380	LGTPPGGGAAGK	Phospho(T)@3	99	1061.49	2
1.1.1.1185.2	45.008	1472.59	737.301	2	11, 1849	SGYSSPGSPGTPGSR	Phospho(S)@5	99	1472.59	2
1.1.1.1185.4	45.055	1624.72	813.369	2	53, 939, 1339, 1634	SSPATTVTSPNSTPAK	Phospho(S)@9	99	1624.73	2
1.1.1.1186.2	45.069	1522.62	762.315	2	5, 216	AEDGAAPSPSSETPK	Phospho(S)@8	99	1522.62	2
1.1.1.1186.4	45.089	1515.67	758.84	2	58	SSPNVANQPPSPGGK	Phospho(S)@11	99	1515.67	2
1.1.1.1187.4	45.161	1864.7	933.357	2	907	ESSESTNTTIEDEDTK	Phospho(T)@9	99	1864.71	2
1.1.1.1188.3	45.182	1213.53	607.774	2	171	AISPTSATSSGR	Phospho(S)@3	99	1213.53	2
1.1.1.1189.2	45.213	1452.61	727.31	2	13	GDVTAEEAAGASPAK	Phospho(S)@12	99	1452.61	2
1.1.1.1189.3	45.226	1498.6	750.309	2	11, 1849	SGYSSPGSPGTPGSR	Delta:H(2)C(2)@N-term, Phospho(S)@5	99	1498.61	2
1.1.1.1189.4	45.24	1694.69	848.354	2	4	EGDGSATTDAAPATSPK	Gly->Pro@2, Phospho(S)@15	99	1694.7	2
1.1.1.1191.2	45.325	1460.61	731.314	2	5, 216	VNGDASPAAAEPGAK	Delta:H(2)C(2)@N-term, Phospho(S)@6	99	1459.63	2
1.1.1.1191.3	45.343	1393.58	697.798	2	53, 1339	GNNEGSGAPSPLSK	Phospho(S)@10	99	1393.59	2
1.1.1.1192.2	45.382	1369.6	685.805	2	10	SPSAEGAAPPPGPR	Phospho(S)@3	99	1369.6	2
1.1.1.1192.3	45.397	1416.59	709.3	2	5, 216	VNGDASPAAAEPGAK	Ammonia-loss(N)@2, Phospho(S)@6	99	1416.59	2
1.1.1.1192.4	45.415	1654.66	828.338	2	4	EGDGSATTDAAPATSPK	Phospho(S)@15	99	1654.67	2
1.1.1.1193.2	45.442	1636.65	819.334	2	4	EGDGSATTDAAPATSPK	Glu->pyro-Glu@N-term, Phospho(S)@15	99	1636.66	2
1.1.1.1193.3	45.466	1680.68	841.348	2	4	EGDGSATTDAAPATSPK	Delta:H(2)C(2)@N-term, Phospho(S)@15	99	1680.69	2
1.1.1.1194.3	45.541	1097.47	549.744	2	183	GATDTSPLTR	Phospho(S)@6	99	1097.48	2
1.1.1.1197.2	45.722	1827.8	914.909	2	939	STQSSPATTVTSPNSTPAK	Ser->Ala@1, Deamidated(Q)@3, Dehydrated(S)@4	99	1827.88	2
1.1.1.1197.4	45.758	1573.56	787.787	2	68	IEDVGSDEEDDSGK	Phospho(S)@6	99	1573.57	2
1.1.1.1198.3	45.779	1159.56	580.786	2	237	APQSPTLAPAK	Phospho(S)@4	99	1159.56	2
1.1.1.1198.4	45.794	1081.47	541.744	2	51, 964	QKSSLEATR	Gln->pyro-Glu@N-term, Phospho(S)@3	99	1081.48	2
1.1.1.1199.3	45.838	1190.52	596.265	2	1416	QKSPSEIDPK	Gln->pyro-Glu@N-term, Phospho(S)@3	99	1190.52	2
1.1.1.1200.2	45.877	1337.54	669.779	2	33	ESSPVPSPTSDR	Phospho(S)@3	99	1337.55	2
1.1.1.1202.2	45.994	1159.54	580.78	2	237	APQSPTLAPAK	Phospho(S)@4	99	1159.56	2
1.1.1.1202.3	46.007	1467.58	734.795	2	20	QKGSEENLDETR	Gln->pyro-Glu@N-term, Phospho(S)@4	99	1467.59	2
1.1.1.1204.2	46.113	1522.61	762.313	2	5, 216	AEDGAAPSPSSETPK	Phospho(S)@10	99	1522.62	2
1.1.1.1206.2	46.243	1452.61	727.311	2	13	GDVTAEEAAGASPAK	Phospho(S)@12	99	1452.61	2
1.1.1.1206.3	46.25	1146.5	574.257	2	56	LDNTPASPPR	Phospho(S)@7	99	1146.51	2
1.1.1.1208.3	46.342	1213.51	607.76	2	171	AISPTSATSSGR	Phospho(S)@3	99	1213.53	2
1.1.1.1209.3	46.401	1581.68	791.849	2	4, 1919	VTDAAATTPAAEDAAK	Phospho(T)@8	99	1581.69	2
1.1.1.1210.2	46.446	1369.6	685.806	2	10	SPSAEGAAPPPGPR	Phospho(S)@3	99	1369.6	2
1.1.1.1212.4	46.597	1682.65	842.334	2	4	EGDGSATTDAAPATSPK	Formyl@N-term, Phospho(S)@15	99	1682.67	2
1.1.1.1213.4	46.661	1364.59	683.301	2	15	SPSEGPVATTSPR	Phospho(S)@1	99	1364.6	2
1.1.1.1214.4	46.721	1416.58	709.299	2	518	ETAPTSAYSSPAR	Phospho(S)@10	99	1416.59	2
1.1.1.1216.2	46.808	1159.56	580.786	2	237	APQSPTLAPAK	Phospho(S)@4	99	1159.56	2
1.1.1.1216.3	46.812	940.424	471.219	2	11, 1849	IGSTENLK	Phospho(S)@3	99	940.427	2
1.1.1.1216.4	46.83	1234.49	618.253	2	449	GGLSDGEGPPGGR	Phospho(S)@4	99	1234.5	2
1.1.1.1217.3	46.89	1789.7	895.857	2	492	SENSSTQSSPEMPTTK	Phospho(S)@9	99	1789.71	2
1.1.1.1218.3	46.981	1333.58	667.8	2	3	NPTEAATAPASPK	Phospho(S)@11	99	1333.59	2
1.1.1.1219.4	47.084	1490.56	497.859	3	13	GDVTAEEAAGASPAK	Cation:K(E)@6, Phospho(S)@12	99	1490.57	3
1.1.1.1221.4	47.213	1522.61	762.314	2	5, 216	AEDGAAPSPSSETPK	Phospho(S)@10	99	1522.62	2
1.1.1.1222.3	47.252	1863.82	622.28	3	5, 216	GEAAAERPGEAAVASSPSK	Phospho(S)@16	99	1863.84	3
1.1.1.1222.4	47.277	1208.5	605.259	2	11, 1849	SPVVSGDTSPR	Phospho(S)@5, Ser->Asp@9	99	1208.51	2
1.1.1.1223.2	47.291	1452.62	727.316	2	13	GDVTAEEAAGASPAK	Phospho(S)@12	99	1452.61	2
1.1.1.1223.4	47.322	1940.71	971.364	2	6	GPSSQEDESGGIEDSPDR	Phospho(S)@15	99	1940.73	2
1.1.1.1224.3	47.355	1820.67	911.343	2	308	ESSDSTNTTIEDEDAK	Phospho(S)@5	99	1820.68	2
1.1.1.1225.2	47.402	1326.54	664.275	2	360	SNSWQGNVGGNK	Phospho(S)@3	99	1326.54	2
1.1.1.1225.3	47.414	1269.55	635.78	2	411	SADVSPTTEGVK	Phospho(S)@5	99	1269.55	2
1.1.1.1225.4	47.438	1981.81	991.91	2	4, 1919	AAQPPTETAESSQAEEEK	Phospho(S)@12	99	1981.82	2
1.1.1.1226.2	47.458	1369.6	685.806	2	10	SPSAEGAAPPPGPR	Phospho(S)@3	99	1369.6	2
1.1.1.1226.3	47.479	1654.67	828.34	2	4	EGDGSATTDAAPATSPK	Phospho(S)@15	99	1654.67	2
1.1.1.1227.4	47.553	1467.65	734.831	2	73	GGSPLTTTQGGSPTK	Phospho(S)@12	99	1467.66	2
1.1.1.1229.3	47.649	1241.52	621.767	2	171	AISPTSATSSGR	Phospho(S)@3, Ser->Asp@9	99	1241.53	2
1.1.1.1230.3	47.696	1257.55	629.78	2	463	LPISSGSTSSSR	Phospho(S)@7	99	1257.56	2
1.1.1.1231.3	47.74	1257.55	629.781	2	463	LPISSGSTSSSR	Phospho(S)@7	99	1257.56	2
1.1.1.1233.2	47.837	1159.56	580.786	2	237	APQSPTLAPAK	Phospho(S)@4	99	1159.56	2
1.1.1.1233.3	47.857	1527.6	764.809	2	456	SSSFGSVSTSSNSSK	Phospho(S)@3	99	1527.61	2
1.1.1.1233.4	47.879	1146.53	574.27	2	6	LPSSPASPSPK	Phospho(S)@7	99	1146.53	2
1.1.1.1236.3	48.075	1836.77	919.393	2	4	KEGDGSATTDAAPATSPK	Oxidation(K)@1, Cation:K(E)@2, Phospho(S)@16	99	1836.72	2
1.1.1.1236.4	48.109	1479.62	740.819	2	403	QSGSPTLDTAPNGR	Phospho(S)@4	99	1479.64	2
1.1.1.1237.2	48.135	1460.61	731.314	2	5, 216	VNGDASPAAAEPGAK	Formyl@N-term, Phospho(S)@6	99	1461.61	2
1.1.1.1237.4	48.15	1452.61	727.314	2	13	GDVTAEEAAGASPAK	Phospho(S)@12	99	1452.61	2
1.1.1.1238.3	48.208	1785.68	893.849	2	486	LETSDGDEEGNAEVNK	Phospho(S)@4	99	1785.69	2
1.1.1.1239.2	48.253	1138.49	570.25	2	536	AGSDTELAAPK	Phospho(S)@3	99	1138.49	2
1.1.1.1239.3	48.282	1625.71	813.861	2	53, 939, 1339, 1634	SSPATTVTSPNSTPAK	Phospho(S)@9, Deamidated(N)@11	99	1625.72	2
1.1.1.1240.2	48.33	1452.62	727.315	2	13	GDVTAEEAAGASPAK	Phospho(S)@12	99	1452.61	2
1.1.1.1240.3	48.36	1333.59	667.8	2	3	NPTEAATAPASPK	Phospho(S)@11	99	1333.59	2
1.1.1.1241.2	48.416	1269.54	635.779	2	411	SADVSPTTEGVK	Phospho(S)@5	99	1269.55	2
1.1.1.1241.3	48.428	1324.57	663.291	2	315	ASNNTASIAQAR	Protein Terminal Acetyl@N-term, Phospho(T)@5	99	1324.58	2
1.1.1.1243.4	48.589	1467.65	734.832	2	73	GGSPLTTTQGGSPTK	Phospho(T)@8	99	1467.66	2
1.1.1.1244.2	48.611	1625.72	813.866	2	53, 939, 1339, 1634	SSPATTVTSPNSTPAK	Phospho(S)@9, Deamidated(N)@11	99	1625.72	2
1.1.1.1244.4	48.651	1548.63	775.321	2	5, 216	AEDGAAPSPSSETPK	Ala->Pro@1, Phospho(S)@8	99	1548.63	2
1.1.1.1245.2	48.678	1604.7	803.356	2	154	TSTSVTSVNQASTSR	Phospho(S)@4	99	1604.7	2
1.1.1.1245.3	48.7	1585.71	793.862	2	113	NGPSPTTPQTPGPQK	Phospho(S)@4	99	1585.71	2
1.1.1.1246.4	48.782	1081.47	541.743	2	1453	DGGESPTVLK	Phospho(T)@7	99	1081.47	2
1.1.1.1247.4	48.879	1654.66	828.338	2	4	EGDGSATTDAAPATSPK	Phospho(S)@15	99	1654.67	2
1.1.1.1248.3	48.919	1146.53	574.274	2	6	LPSSPASPSPK	Phospho(S)@7	99	1146.53	2
1.1.1.1248.4	48.942	1537.56	769.788	2	262	LAEMYGGGESDKDA	Oxidation(M)@4, Phospho(S)@10	99	1537.56	2
1.1.1.1249.2	48.974	1463.53	732.771	2	1077	APSPSESSASCTSK	Phospho(S)@3, Methylthio(C)@11	99	1463.53	2
1.1.1.1249.3	49.007	1635.69	818.854	2	179	ETPSSSPVSPQESPK	Phospho(S)@9	99	1635.7	2
1.1.1.1251.3	49.168	1429.63	715.82	2	169	ETQSPAPLQNSSGD		99	1429.63	2
1.1.1.1253.2	49.299	2211.87	738.296	3	27	AGEASAESTGAADGAPQEEGEAK	Phospho(S)@8	99	2211.88	3
1.1.1.1253.4	49.367	1480.61	741.313	2	403	QSGSPTLDTAPNGR	Phospho(S)@4, Deamidated(N)@12	99	1480.62	2
1.1.1.1254.2	49.381	1452.61	727.314	2	13	GDVTAEEAAGASPAK	Phospho(S)@12	99	1452.61	2
1.1.1.1255.4	49.496	1654.68	828.349	2	6	VSTADSTQVDGGAPAAK	Phospho(S)@2	99	1653.72	2
1.1.1.1258.2	49.632	1624.73	813.371	2	53, 939, 1339, 1634	SSPATTVTSPNSTPAK	Phospho(S)@9	99	1624.73	2
1.1.1.1258.3	49.638	1042.51	522.26	2	6	LVSPEPPPK	Phospho(S)@3	99	1042.51	2
1.1.1.1258.4	49.654	1267.58	634.795	2	97	TGSSPTQGIVNK	Phospho(S)@4	99	1267.58	2
1.1.1.1259.2	49.686	1532.6	767.309	2	251	TSPHSPGAAGNMER	Acetyl@N-term, Phospho(S)@5	99	1532.61	2
1.1.1.1259.4	49.747	1341.54	671.778	2	544	SDAVISSPDDTR	Phospho(S)@7	99	1341.54	2
1.1.1.1260.4	49.853	1333.59	667.804	2	3	NPTEAATAPASPK	Phospho(S)@11	99	1333.59	2
1.1.1.1261.3	49.909	1548.63	775.321	2	5, 216	AEDGAAPSPSSETPK	Ala->Pro@1, Phospho(S)@10	99	1548.63	2
1.1.1.1262.3	49.99	1188.47	595.24	2	307	VSGGFPEDSSK	Phospho(S)@2	99	1188.47	2
1.1.1.1262.4	50.017	1654.67	828.342	2	4	EGDGSATTDAAPATSPK	Phospho(S)@15	99	1654.67	2
1.1.1.1263.2	50.045	1463.52	732.769	2	1077	APSPSESSASCTSK	Phospho(S)@5, Methylthio(C)@11	99	1463.53	2
1.1.1.1263.3	50.08	1844.72	923.37	2	278	SASSDTSEELNAQDSPK	Phospho(S)@15	99	1844.73	2
1.1.1.1264.3	50.149	1160.55	581.28	2	237	APQSPTLAPAK	Deamidated(Q)@3, Phospho(S)@4	99	1160.55	2
1.1.1.1264.4	50.171	1146.52	574.268	2	6	LPSSPASPSPK	Phospho(S)@9	99	1146.53	2
1.1.1.1267.4	50.389	1650.73	826.374	2	53, 939, 1339, 1634	SSPATTVTSPNSTPAK	Delta:H(2)C(2)@N-term, Phospho(S)@12	99	1650.75	2
1.1.1.1268.2	50.404	1452.61	727.314	2	13	GDVTAEEAAGASPAK	Phospho(S)@12	99	1452.61	2
1.1.1.1271.2	50.635	1267.58	634.796	2	97	TGSSPTQGIVNK	Phospho(S)@4	99	1267.58	2
1.1.1.1271.3	50.638	1042.51	522.263	2	6	LVSPEPPPK	Phospho(S)@3	99	1042.51	2
1.1.1.1271.4	50.665	1362.54	682.275	2	357	SSSSSPTSPGSFR	Phospho(S)@5	99	1362.55	2
1.1.1.1272.2	50.711	1625.72	813.866	2	53, 939, 1339, 1634	SSPATTVTSPNSTPAK	Phospho(S)@9, Deamidated(N)@11	99	1625.72	2
1.1.1.1273.4	50.831	2375.94	792.987	3	4	EGDGSATTDAAPATSPKAEEPSK	Phospho(S)@5, Phospho(S)@15	99	2375.94	3
1.1.1.1274.2	50.867	2658.1	887.039	3	92	AADGAPAETSTTGTSQGEGASTPEETR	Phospho(T)@22	99	2658.09	3
1.1.1.1274.3	50.897	1653.64	827.827	2	4	EGDGSATTDAAPATSPK	Glu->Gln@1, Phospho(S)@15	99	1653.69	2
1.1.1.1274.4	50.928	1493.66	747.839	2	73	GGSPLTTTQGGSPTK	Delta:H(2)C(2)@N-term, Phospho(S)@12	99	1493.68	2
1.1.1.1275.2	50.952	1363.54	682.776	2	97	QLSPNGGQEDTR	Gln->pyro-Glu@N-term, Phospho(S)@3	99	1363.54	2
1.1.1.1275.4	50.998	1223.51	612.764	2	11, 1849	SPVVSGDTSPR	Carbamyl@N-term, Phospho(S)@9	99	1223.52	2
1.1.1.1277.2	51.118	1215.56	608.786	2	115	ASPVPGPGTPTR	Phospho(T)@11	99	1215.56	2
1.1.1.1277.3	51.152	1654.65	828.335	2	4	EGDGSATTDAAPATSPK	Phospho(S)@15	99	1654.67	2
1.1.1.1277.4	51.186	1498.65	750.331	2	189	VSPSPSQESLSSSK	Phospho(S)@4	99	1498.66	2
1.1.1.1279.2	51.296	1552.68	777.345	2	243, 1672	GATADDSGGGSPVLAAK	Phospho(S)@11	99	1552.68	2
1.1.1.1280.3	51.42	2211.88	738.299	3	27	AGEASAESTGAADGAPQEEGEAK	Phospho(S)@5	99	2211.88	3
1.1.1.1281.3	51.456	1452.61	727.314	2	13	GDVTAEEAAGASPAK	Phospho(S)@12	99	1452.61	2
1.1.1.1281.4	51.481	1640.74	821.376	2	266	TGSVQTSPSSTPVTGR	Phospho(S)@7	99	1640.74	2
1.1.1.1282.2	51.524	1321.59	661.802	2	89	SPTENVNTPVGK	Phospho(S)@1	99	1321.59	2
1.1.1.1284.2	51.657	1042.51	522.264	2	6	LVSPEPPPK	Phospho(S)@3	99	1042.51	2
1.1.1.1284.4	51.701	1165.51	583.764	2	412	SPSPQFAPQK	Phospho(S)@3	99	1165.52	2
1.1.1.1285.2	51.728	1132.51	567.265	2	440	SPSPLQAPEK	Phospho(S)@3	99	1132.52	2
1.1.1.1285.3	51.76	1364.52	683.269	2	97	QLSPNGGQEDTR	Gln->pyro-Glu@N-term, Phospho(S)@3, Deamidated(N)@5	99	1364.52	2
1.1.1.1286.2	51.813	2134.88	712.632	3	148	LAAGAESPQPASGNSPSEDDR	Phospho(S)@15	99	2134.88	3
1.1.1.1290.2	52.133	1416.59	709.303	2	5, 216	VNGDASPAAAEPGAK	Ammonia-loss(N)@2, Phospho(S)@6	99	1416.59	2
1.1.1.1291.2	52.228	1625.71	813.864	2	53, 939, 1339, 1634	SSPATTVTSPNSTPAK	Phospho(S)@9, Deamidated(N)@11	99	1625.72	2
1.1.1.1291.3	52.262	1654.66	828.339	2	4	EGDGSATTDAAPATSPK	Phospho(S)@15	99	1654.67	2
1.1.1.1291.4	52.296	1698.71	850.361	2	85, 899	VDNSSLTGESEPQTR	Phospho(S)@5	99	1698.71	2
1.1.1.1292.3	52.374	1407.56	704.786	2	1, 595	TPYYQSPTDEK	Phospho(T)@8	99	1407.56	2
1.1.1.1292.4	52.376	1042.51	522.265	2	6	LVSPEPPPK	Phospho(S)@3	99	1042.51	2
1.1.1.1293.2	52.422	1293.59	647.801	2	97	TGSSPTQGIVNK	Delta:H(2)C(2)@N-term, Phospho(S)@4	99	1293.6	2
1.1.1.1294.3	52.507	1452.61	727.311	2	13	GDVTAEEAAGASPAK	Phospho(S)@12	99	1452.61	2
1.1.1.1295.2	52.554	1469.61	735.814	2	959	SPSTDITAEGSPTK	Phospho(S)@11	99	1469.63	2
1.1.1.1295.3	52.588	1940.71	971.364	2	6	GPSSQEDESGGIEDSPDR	Phospho(S)@4	99	1940.73	2
1.1.1.1296.4	52.704	2321.98	775.001	3	4	EGDGSATTDAAPATSPKAEEPSK	Delta:H(2)C(2)@N-term, Phospho(S)@15	99	2321.99	3
1.1.1.1297.2	52.718	1042.51	522.263	2	6	LVSPEPPPK	Phospho(S)@3	99	1042.51	2
1.1.1.1297.3	52.729	1165.51	583.765	2	412	SPSPQFAPQK	Phospho(S)@3	99	1165.52	2
1.1.1.1298.3	52.801	1373.58	687.799	2	1409	AYSSPSTTPEVR	Phospho(S)@4	99	1373.59	2
1.1.1.1298.4	52.836	1318.61	660.311	2	5, 216	VNGDASPAAAEPGAK	Ammonia-loss(N)@2, Dehydrated(S)@6	99	1318.62	2
1.1.1.1299.2	52.859	2213.01	738.677	3	124	LSPQGQQPVSPQSGSPQQQR	Phospho(S)@10	99	2213.02	3
1.1.1.1299.3	52.881	1361.59	681.8	2	3	NPTEAATAPASPK	Formyl@N-term, Phospho(S)@11	99	1361.59	2
1.1.1.1301.2	52.975	1652.72	827.369	2	4, 1919	AVTDAAATTPAAEDAAK	Phospho(T)@9	99	1652.73	2
1.1.1.1301.3	52.989	1305.56	653.79	2	164	SVNGGPGSPDLAR	Phospho(S)@8	99	1305.57	2
1.1.1.1302.4	53.057	1661.67	831.841	2	980	EGMSNNSTTSISQAR	Phospho(S)@10	99	1661.67	2
1.1.1.1303.2	53.073	1462.62	732.319	2	146	AALPAGEGESPEGAK	Phospho(S)@10	99	1462.63	2
1.1.1.1305.2	53.179	1416.6	709.309	2	5, 216	VNGDASPAAAEPGAK	Ammonia-loss(N)@2, Phospho(S)@6	99	1416.59	2
1.1.1.1305.3	53.187	1792.78	897.398	2	193	SSQPSPTAVPASDSPSAK	Phospho(S)@5	99	1792.79	2
1.1.1.1307.3	53.303	1261.57	631.79	2	414	ASSPQTEPLPR	Phospho(S)@3	99	1261.57	2
1.1.1.1307.4	53.317	2101.85	701.623	3	31	QEDPASKDPESPEGQAQAR	Gln->pyro-Glu@N-term, Phospho(S)@11	99	2101.86	3
1.1.1.1309.2	53.401	1482.6	742.308	2	401	TWGDAGAAAGGGTPSK	Phospho(T)@13	99	1482.61	2
1.1.1.1309.3	53.415	1708.67	855.342	2	4	EGDGSATTDAAPATSPK	Cation:K(E)@1, Oxidation(D)@3, Phospho(S)@15	99	1708.62	2
1.1.1.1309.4	53.443	1691.68	846.846	2	1133	TASPSTSSIDSTTDSR	Phospho(S)@3	99	1691.69	2
1.1.1.1310.2	53.466	2487.92	830.313	3	1, 595	AETEEAEEPEEDGEDNVSGSASK	Phospho(S)@18	99	2487.93	3
1.1.1.1310.3	53.479	1527.64	764.827	2	577	DTASLSTTPSESPR	Phospho(S)@12	99	1527.65	2
1.1.1.1311.3	53.514	1452.61	727.313	2	13	GDVTAEEAAGASPAK	Phospho(S)@12	99	1452.61	2
1.1.1.1312.4	53.567	1662.67	832.341	2	4	EGDGSATTDAAPATSPK	Glu->His@1, Phospho(S)@15	99	1662.69	2
1.1.1.1313.4	53.641	1596.68	799.346	2	578, 1070	NSSNAGVGSPSNTIGR	Phospho(S)@9	99	1596.69	2
1.1.1.1315.2	53.703	1293.5	647.759	2	2	SYIETETESR	Phospho(S)@1	99	1293.51	2
1.1.1.1315.4	53.742	1492.62	747.319	2	2	TPEDISTPPEEAK	Phospho(T)@7	99	1492.63	2
1.1.1.1316.2	53.757	1452.62	727.316	2	13	GDVTAEEAAGASPAK	Phospho(S)@12	99	1452.61	2
1.1.1.1317.2	53.818	1452.62	727.315	2	13	GDVTAEEAAGASPAK	Phospho(S)@12	99	1452.61	2
1.1.1.1317.4	53.851	1575.7	788.855	2	608	LSTSSETVNSTAATK	Phospho(S)@5	99	1575.7	2
1.1.1.1318.4	53.917	1561.68	781.846	2	55	STSQGSINSPVYSR	Phospho(S)@9	99	1561.68	2
1.1.1.1319.2	53.943	2048.86	683.961	3	784	GNPSPAPSPSPGPGPGPGASER	Phospho(S)@8	99	2048.9	3
1.1.1.1319.3	53.965	1283.57	642.793	2	97	LFSSSSSPPPAK	Phospho(S)@7	99	1283.58	2
1.1.1.1320.3	54.016	1640.73	821.37	2	71, 1628	TSVPESSVAAGTGSPSK	Phospho(S)@14	99	1640.73	2
1.1.1.1320.4	54.018	1450.67	726.34	2	3	GVTASSSSPPASVPK	Phospho(S)@8	99	1450.67	2
1.1.1.1322.2	54.114	1172.45	587.235	2	43	QSMSSQSLDK	Gln->pyro-Glu@N-term, Phospho(S)@4	99	1172.44	2
1.1.1.1322.3	54.135	1262.58	632.299	2	520	VSDQNSPVLPK	Phospho(S)@6	99	1262.59	2
1.1.1.1324.2	54.228	1411.59	706.801	2	616	NSLETVGTPDSGR	Phospho(S)@11	99	1411.6	2
1.1.1.1324.3	54.242	1374.55	688.281	2	128	TLGSDSIGDSSEK	Phospho(S)@4	99	1374.56	2
1.1.1.1324.4	54.256	2277.95	760.323	3	4	EGDGSATTDAAPATSPKAEEPSK	Glu->pyro-Glu@N-term, Phospho(S)@15	99	2277.96	3
1.1.1.1325.4	54.317	1325.55	663.784	2	315	ASNNTASIAQAR	Protein Terminal Acetyl@N-term, Phospho(S)@2, Deamidated(N)@4	99	1325.56	2
1.1.1.1326.4	54.4	1822.67	912.341	2	189	EYVSNDATQSDDEEK	Val->Leu@3, Phospho(S)@10	99	1822.68	2
1.1.1.1327.3	54.437	1302.59	652.301	2	247	ASPEPSALPAQR	Phospho(S)@2	99	1302.6	2
1.1.1.1328.2	54.474	2213	738.676	3	124	LSPQGQQPVSPQSGSPQQQR	Phospho(S)@2	99	2213.02	3
1.1.1.1328.3	54.491	1742.79	581.938	3	1315	VVTMAEPGAASPPPPAR	Oxidation(M)@4, Phospho(S)@11	99	1742.81	3
1.1.1.1328.4	54.494	1451.65	726.833	2	3	GVTASSSSPPASVPK	Phospho(S)@7, Lys->Glu@15	99	1451.62	2
1.1.1.1330.2	54.558	1450.64	726.329	2	3	GVTASSSSPPASVPK	Phospho(S)@8	99	1450.67	2
1.1.1.1331.3	54.601	1479.61	740.813	2	192	LIAAEGDASPGEDR	Phospho(S)@9	99	1479.62	2
1.1.1.1332.4	54.659	1424.6	713.306	2	83	TEEVLSPDGSPSK	Phospho(S)@6	99	1424.61	2
1.1.1.1333.4	54.709	1348.59	675.301	2	57	SPSPSPTSPGSLR	Phospho(S)@5	99	1348.6	2
1.1.1.1334.2	54.724	1451.63	726.821	2	3	GVTASSSSPPASVPK	Phospho(S)@8	99	1450.67	2
1.1.1.1334.3	54.735	1405.6	703.807	2	285	TPTPEPAEVETR	Phospho(T)@3	99	1405.61	2
1.1.1.1334.4	54.746	1492.62	747.319	2	2	TPEDISTPPEEAK	Phospho(T)@7	99	1492.63	2
1.1.1.1335.2	54.769	1940.8	971.405	2	148	ASSSTDGQLASPGENGEVR	Phospho(S)@11	99	1940.81	2
1.1.1.1336.2	54.831	1450.62	726.319	2	3	GVTASSSSPPASVPK	Phospho(S)@8	99	1450.67	2
1.1.1.1337.3	54.886	1844.72	923.367	2	278	SASSDTSEELNAQDSPK	Phospho(S)@3	99	1844.73	2
1.1.1.1337.4	54.895	1324.49	663.253	2	694	SGSGYEGSTSWK	Phospho(S)@8	99	1324.5	2
1.1.1.1338.2	54.918	1692.68	847.346	2	4	EGDGSATTDAAPATSPK	Cation:K(E)@1, Phospho(S)@15	99	1692.63	2
1.1.1.1339.2	54.954	1726.65	864.332	2	94, 709	SDGSTSSDTTSNSFVR	Phospho(S)@7	99	1726.67	2
1.1.1.1342.2	55.085	1311.61	656.811	2	2	VVISASTETPTK	Phospho(T)@9	99	1311.63	2
1.1.1.1342.3	55.093	1398.59	700.304	2	1132	SGSKENVQETQI	Phospho(S)@3	99	1398.6	2
1.1.1.1343.2	55.128	1311.62	656.815	2	2	VVISASTETPTK	Phospho(T)@9	99	1311.63	2
1.1.1.1343.4	55.151	1714.68	858.345	2	285	SEGESQTVVSSGSDPK	Phospho(S)@1, Gly->Val@3	99	1714.73	2
1.1.1.1346.3	55.293	1658.63	830.323	2	8	EGEGGAGAPDSSSFSPK	Phospho(S)@15	99	1658.65	2
1.1.1.1346.4	55.32	1241.55	621.78	2	1119	TVSASSTGDLPK	Phospho(S)@6	99	1241.55	2
1.1.1.1347.2	55.343	1819.76	910.888	2	33	GDQVSQNGLPAEQGSPR	Deamidated(N)@7, Phospho(S)@15	99	1819.77	2
1.1.1.1348.4	55.451	2096.71	1049.36	2	312	SLDSDESEDEDDDYQQK	Phospho(S)@4	99	2096.72	2
1.1.1.1350.3	55.552	1829.74	915.877	2	622	LPSSSSEMGSQDGSPLR	Oxidation(M)@8, Phospho(S)@14	99	1829.75	2
1.1.1.1351.2	55.588	1450.63	726.32	2	3	GVTASSSSPPASVPK	Phospho(S)@8	99	1450.67	2
1.1.1.1351.4	55.615	1311.61	656.812	2	2	VVISASTETPTK	Phospho(T)@9	99	1311.63	2
1.1.1.1352.2	55.632	1424.61	713.314	2	9, 1592	GNAQESLDTVSPK	Phospho(S)@11	99	1424.62	2
1.1.1.1352.3	55.653	1599.54	800.779	2	1257	LADMYGGMDSDKDS	Oxidation(M)@4, Phospho(S)@10	99	1599.55	2
1.1.1.1353.2	55.703	1348.59	675.304	2	57	SPSPSPTSPGSLR	Phospho(S)@3	99	1348.6	2
1.1.1.1353.4	55.764	1857.71	620.245	3	33	GDQVSQNGLPAEQGSPR	Phospho(S)@5, Gln->Ser@6, Phospho(S)@15	99	1857.73	3
1.1.1.1354.2	55.782	1492.62	747.317	2	2	TPEDISTPPEEAK	Phospho(S)@6	99	1492.63	2
1.1.1.1354.4	55.82	1411.59	706.803	2	616	NSLETVGTPDSGR	Phospho(S)@11	99	1411.6	2
1.1.1.1355.2	55.835	1450.64	726.325	2	3	GVTASSSSPPASVPK	Phospho(S)@8	99	1450.67	2
1.1.1.1356.3	55.902	1402.57	702.291	2	109	SAPSSDSSPSFVR	Phospho(S)@10	99	1402.58	2
1.1.1.1356.4	55.931	1355.52	678.765	2	6	PAEQSLDMEEK	Phospho(S)@5	99	1355.53	2
1.1.1.1357.2	55.945	1819.77	910.893	2	33	GDQVSQNGLPAEQGSPR	Phospho(S)@15	99	1818.79	2
1.1.1.1360.4	56.203	1354.51	678.264	2	66	GTQADWESPER	Phospho(S)@8	99	1354.52	2
1.1.1.1362.4	56.313	1450.66	726.339	2	3	GVTASSSSPPASVPK	Phospho(S)@8	99	1450.67	2
1.1.1.1366.2	56.558	1807.78	904.896	2	4	KEGDGSATTDAAPATSPK	Delta:H(2)C(2)(K)@1, Glu->Gln@2, Phospho(S)@16	99	1807.8	2
1.1.1.1367.2	56.641	1632.72	817.365	2	760	SLSGSTNTVSSEGVTK	Phospho(T)@15	99	1632.72	2
1.1.1.1367.3	56.657	1406.51	704.264	2	1, 595	SQGSTSNSDWMK	Phospho(S)@4	99	1406.52	2
1.1.1.1368.2	56.687	1452.63	727.32	2	13	GDVTAEEAAGASPAK	Phospho(S)@12	99	1452.61	2
1.1.1.1368.4	56.721	1288.44	645.226	2	357	CMSPEGVNGNR	Methylthio(C)@1, Phospho(S)@3	99	1288.44	2
1.1.1.1369.2	56.746	1228.51	615.26	2	161, 1256	VGSLTPPSSPK	Phospho(S)@3, Phospho(S)@9	99	1228.51	2
1.1.1.1370.2	56.8	1492.63	747.322	2	2	TPEDISTPPEEAK	Phospho(T)@7	99	1492.63	2
1.1.1.1370.3	56.804	1452.62	727.316	2	13	GDVTAEEAAGASPAK	Phospho(S)@12	99	1452.61	2
1.1.1.1372.3	56.97	1313.54	657.775	2	55	GVSMPNMLEPK	Phospho(S)@3, Oxidation(M)@4, Oxidation(M)@7	99	1313.54	2
1.1.1.1372.4	56.987	1324.49	663.25	2	474	AFYGSEEDEAK	Phospho(S)@5	99	1324.49	2
1.1.1.1373.2	57.013	1818.78	910.396	2	33	GDQVSQNGLPAEQGSPR	Phospho(S)@15	99	1818.79	2
1.1.1.1373.3	57.029	1721.73	861.872	2	87	LISGDAEPTPEQEEK	Phospho(T)@9	99	1721.74	2
1.1.1.1373.4	57.056	1363.59	682.803	2	278	EALVEPASESPR	Phospho(S)@10	99	1363.6	2
1.1.1.1374.2	57.086	2382.88	795.299	3	29	EENQTGPTTTPSDTQDLDMK	Phospho(S)@12, Phospho(T)@14, Oxidation(M)@19	99	2382.88	3
1.1.1.1375.2	57.154	1944.82	649.28	3	736	LGTGGGGSPDKSPSAQELK	Phospho(S)@8, Phospho(S)@12	99	1944.82	3
1.1.1.1375.4	57.184	1281.56	641.786	2	1218	DFATAPPTSPAK	Phospho(S)@9	99	1281.56	2
1.1.1.1376.3	57.235	2487.93	830.317	3	1, 595	AETEEAEEPEEDGEDNVSGSASK	Phospho(T)@3	99	2487.93	3
1.1.1.1377.3	57.308	1642.7	822.355	2	394	GETPVNSTMSIGQAR	Phospho(T)@3, Oxidation(M)@9	99	1642.7	2
1.1.1.1377.4	57.331	1508.64	755.33	2	596	ASAAEGSEASPPSLR	Phospho(S)@10	99	1508.65	2
1.1.1.1378.2	57.362	1457.55	729.783	2	399	VSPQQCSEPETK	Phospho(S)@2, Methylthio(C)@6	99	1457.56	2
1.1.1.1379.2	57.431	2148.94	717.319	3	548	IQAAASPPANATAASDTNAGDR	Phospho(S)@6	99	2148.94	3
1.1.1.1382.2	57.617	1270.51	636.264	2	1398	SSPSESPLMEK	Phospho(S)@2	99	1270.52	2
1.1.1.1383.2	57.672	937.448	469.731	2	689	SPVVELSK	Phospho(S)@1	99	937.452	2
1.1.1.1383.3	57.692	1406.52	704.266	2	1, 595	SQGSTSNSDWMK	Phospho(S)@4	99	1406.52	2
1.1.1.1384.2	57.721	1452.61	727.311	2	13	GDVTAEEAAGASPAK	Phospho(S)@12	99	1452.61	2
1.1.1.1384.3	57.725	850.333	426.174	2	139	QFSPGPR	Gln->pyro-Glu@N-term, Phospho(S)@3	99	850.337	2
1.1.1.1385.2	57.77	1819.77	910.89	2	33	GDQVSQNGLPAEQGSPR	Phospho(S)@5, Deamidated(N)@7	99	1819.77	2
1.1.1.1386.2	57.834	1796.79	899.402	2	29	SETMVNAQQTPLGTPK	Oxidation(M)@4, Phospho(T)@10	99	1796.8	2
1.1.1.1388.3	58.015	1627.71	814.862	2	935	SSPPATDPGPVPSSPR	Phospho(S)@2	99	1627.72	2
1.1.1.1388.4	58.034	1624.68	813.345	2	165	ALVNGEPMSPEAGEK	Deamidated(N)@4, Oxidation(M)@8, Phospho(S)@9	99	1624.67	2
1.1.1.1391.4	58.192	1941.78	971.899	2	148	ASSSTDGQLASPGENGEVR	Phospho(S)@11, Deamidated(N)@15	99	1941.8	2
1.1.1.1393.2	58.274	2134.98	712.666	3	273	ATPATEESTVPAAQSSAAPAAK	Phospho(T)@2	99	2134.98	3
1.1.1.1393.3	58.294	1348.6	675.305	2	57	SPSPSPTSPGSLR	Phospho(S)@8	99	1348.6	2
1.1.1.1394.3	58.337	1508.64	755.326	2	596	ASAAEGSEASPPSLR	Phospho(S)@10	99	1508.65	2
1.1.1.1394.4	58.343	1819.77	607.598	3	33	GDQVSQNGLPAEQGSPR	Phospho(S)@5	99	1818.79	3
1.1.1.1395.4	58.399	2811.14	938.055	3	5, 216	EAAEAEPAEPGSPSAETEGASASSTSSPK	Phospho(S)@21	99	2811.16	3
1.1.1.1396.2	58.426	2349.97	784.332	3	4	EGDGSATTDAAPATSPKAEEPSK	Cation:K(E)@1, Oxidation(D)@3, Phospho(S)@15	99	2349.93	3
1.1.1.1396.4	58.476	1709.74	855.877	2	25	NTTPTGATPPAGMASTR	Phospho(T)@3	99	1709.74	2
1.1.1.1397.2	58.492	2148.94	717.319	3	548	IQAAASPPANATAASDTNAGDR	Phospho(S)@6	99	2148.94	3
1.1.1.1398.3	58.554	1342.62	672.317	2	488	LDQPVSAPPSPR	Phospho(S)@10	99	1342.63	2
1.1.1.1399.3	58.605	1570.57	786.294	2	791	QGDNISDDEDEVR	Phospho(S)@6	99	1570.58	2
1.1.1.1399.4	58.625	1278.56	640.289	2	189	AGNESPVQELR	Phospho(S)@5	99	1278.56	2
1.1.1.1400.2	58.65	1148.55	575.28	2	161, 1256	VGSLTPPSSPK	Phospho(S)@3	99	1148.55	2
1.1.1.1400.4	58.693	1488.64	745.329	2	146	AALPAGEGESPEGAK	Ala->Pro@2, Phospho(S)@10	99	1488.65	2
1.1.1.1401.2	58.727	1593.7	797.858	2	211	VTNDISPESSPGVGR	Phospho(S)@6	99	1593.7	2
1.1.1.1401.3	58.746	2172.83	1087.42	2	26, 137	SPDEATAADQESEDDLSASR	Phospho(S)@12	99	2172.83	2
1.1.1.1402.2	58.779	1452.61	727.313	2	13	GDVTAEEAAGASPAK	Phospho(S)@12	99	1452.61	2
1.1.1.1403.2	58.833	1478.65	740.335	2	3	GVTASSSSPPASVPK	Phospho(S)@7, Ser->Asp@8	99	1478.67	2
1.1.1.1404.2	58.883	1348.59	675.303	2	57	SPSPSPTSPGSLR	Phospho(S)@8	99	1348.6	2
1.1.1.1405.2	58.956	2891.1	964.708	3	5, 216	EAAEAEPAEPGSPSAETEGASASSTSSPK	Phospho(S)@12, Phospho(S)@27	99	2891.13	3
1.1.1.1405.3	58.977	1289.42	645.717	2	357	CMSPEGVNGNR	Methylthio(C)@1, Phospho(S)@3, Deamidated(N)@8	99	1289.42	2
1.1.1.1406.2	59.025	1623.68	812.846	2	165	ALVNGEPMSPEAGEK	Oxidation(M)@8, Phospho(S)@9	99	1623.69	2
1.1.1.1406.3	59.059	1918.84	960.429	2	292	KPASVSPTTPPSPTEGEAS	Phospho(S)@12	99	1918.86	2
1.1.1.1407.2	59.128	1819.77	910.89	2	33	GDQVSQNGLPAEQGSPR	Deamidated(N)@7, Phospho(S)@15	99	1819.77	2
1.1.1.1407.3	59.161	1798.76	900.389	2	34	QGSPTQSPPADTSFGSR	Phospho(S)@3	99	1798.75	2
1.1.1.1408.2	59.216	2253.95	752.325	3	406	FQSQADQDQQASGLQSPPSR	Phospho(S)@16	99	2253.97	3
1.1.1.1408.3	59.251	1941.78	971.895	2	148	ASSSTDGQLASPGENGEVR	Phospho(S)@11, Deamidated(N)@15	99	1941.8	2
1.1.1.1409.2	59.288	1348.6	675.306	2	57	SPSPSPTSPGSLR	Phospho(S)@8	99	1348.6	2
1.1.1.1410.2	59.336	1383.6	692.805	2	937	GVQVETISSGDGR	Phospho(S)@9	99	1383.6	2
1.1.1.1410.4	59.391	1311.61	656.815	2	1520	GASSSSGVVVQVR	Phospho(S)@6	99	1311.62	2
1.1.1.1411.3	59.421	2811.14	938.054	3	5, 216	EAAEAEPAEPGSPSAETEGASASSTSSPK	Phospho(S)@26	99	2811.16	3
1.1.1.1412.2	59.468	2253.95	752.325	3	406	FQSQADQDQQASGLQSPPSR	Phospho(S)@16	99	2253.97	3
1.1.1.1413.3	59.577	1342.62	672.318	2	488	LDQPVSAPPSPR	Phospho(S)@10	99	1342.63	2
1.1.1.1414.3	59.671	1316.55	659.281	2	10	APSWDAGAPPPR	Phospho(S)@3, Oxidation(W)@4	99	1316.56	2
1.1.1.1415.3	59.738	1409.65	705.831	2	82	QEVTGSSAVSPIR	Phospho(S)@10	99	1409.66	2
1.1.1.1415.4	59.75	2473.89	825.639	3	122	VEEEQEADEEDVSEEETENR	Phospho(S)@13	99	2473.91	3
1.1.1.1416.2	59.779	1561.67	781.842	2	55	STSQGSINSPVYSR	Phospho(S)@3	99	1561.68	2
1.1.1.1416.4	59.802	2828.16	943.727	3	5, 216	EAAEAEPAEPGSPSAETEGASASSTSSPK	Oxidation(P)@10, Phospho(S)@14	99	2827.16	3
1.1.1.1417.2	59.817	2812.09	938.372	3	5, 216	EAAEAEPAEPGSPSAETEGASASSTSSPK	Phospho(S)@12	99	2811.16	3
1.1.1.1417.3	59.823	1452.61	727.311	2	13	GDVTAEEAAGASPAK	Phospho(S)@12	99	1452.61	2
1.1.1.1417.4	59.857	1913.77	957.892	2	5, 216	PGSPSAETEGASASSTSSPK	Phospho(S)@3	99	1913.79	2
1.1.1.1418.2	59.878	1478.66	740.335	2	3	GVTASSSSPPASVPK	Phospho(S)@12, Lys->Arg@15	99	1478.68	2
1.1.1.1418.4	59.899	2849.1	950.707	3	5, 216	EAAEAEPAEPGSPSAETEGASASSTSSPK	Cation:K(E)@9, Phospho(S)@12	99	2849.12	3
1.1.1.1419.2	59.932	1324.55	663.284	2	624	GGSLGLGGGGGMGPR	Phospho(S)@3, Oxidation(M)@12	99	1324.56	2
1.1.1.1419.4	59.951	2811.14	1406.58	2	5, 216	EAAEAEPAEPGSPSAETEGASASSTSSPK	Phospho(S)@14	99	2811.16	2
1.1.1.1420.2	59.979	1802.67	902.343	2	219	EGEEPTVYSDDEEPK	Phospho(S)@9	99	1802.68	2
1.1.1.1420.4	60.019	1709.74	855.877	2	3	APSVSTTNPSQGEDLK	Phospho(S)@10	99	1709.75	2
1.1.1.1421.4	60.077	1280.62	641.315	2	115	AVGGAPSPPPPVR	Phospho(S)@7	99	1280.63	2
1.1.1.1422.2	60.101	1249.59	625.803	2	141	AVATSPSLEAPK	Phospho(S)@5	99	1249.6	2
1.1.1.1422.3	60.116	2864.06	717.022	4	5, 216	EAAEAEPAEPGSPSAETEGASASSTSSPK	Glu->Asp@9, Phospho(S)@12, Phospho(S)@14, Glu->Asp@18	99	2863.1	4
1.1.1.1422.4	60.125	1452.61	727.311	2	13	GDVTAEEAAGASPAK	Phospho(S)@12	99	1452.61	2
1.1.1.1423.2	60.162	1623.63	812.825	2	1435	GGGSEDEPSPGGLTER	Phospho(S)@4	99	1623.64	2
1.1.1.1423.3	60.196	1819.76	910.887	2	33	GDQVSQNGLPAEQGSPR	Phospho(S)@5, Deamidated(N)@7	99	1819.77	2
1.1.1.1424.4	60.276	1275.49	638.751	2	1, 595	QSPDHPTVGAGM	Phospho(S)@2	99	1275.5	2
1.1.1.1426.3	60.395	1431.61	716.815	2	1142	TASGSSVTSLEGTR	Phospho(S)@6	99	1431.62	2
1.1.1.1426.4	60.41	1521.57	761.791	2	262	LAEMYGGGESDKDA	Phospho(S)@10	99	1521.57	2
1.1.1.1427.2	60.426	2811.15	938.056	3	5, 216	EAAEAEPAEPGSPSAETEGASASSTSSPK	Phospho(S)@12	99	2811.16	3
1.1.1.1427.3	60.437	1087.5	544.757	2	741	AAPALTPPDR	Phospho(T)@6	99	1087.51	2
1.1.1.1429.2	60.556	1390.51	696.265	2	1412	QCEGITSPESSK	Methylthio(C)@2, Phospho(S)@7	99	1390.51	2
1.1.1.1430.2	60.631	2738.2	913.74	3	231	DVEAGGSQSQTPGSTASSEPVSPVQEK	Phospho(S)@22	99	2738.19	3
1.1.1.1431.2	60.699	2571.92	858.314	3	23, 1715	TDTAADGETSATESDQEEDAELK	Phospho(T)@3, Phospho(S)@14	99	2571.93	3
1.1.1.1432.2	60.791	1547.64	774.826	2	136	EMTTSADQITEVK	Oxidation(M)@2, Phospho(T)@3	99	1547.64	2
1.1.1.1432.3	60.802	2491.96	831.66	3	23, 1715	TDTAADGETSATESDQEEDAELK	Phospho(S)@14	99	2491.96	3
1.1.1.1432.4	60.814	1533.62	767.819	2	337	ESSPFINSTDTEK	Phospho(S)@3	99	1533.62	2
1.1.1.1433.2	60.832	1452.61	727.314	2	13	GDVTAEEAAGASPAK	Phospho(S)@12	99	1452.61	2
1.1.1.1433.4	60.857	1927.85	964.934	2	77	PTSPVSTDSNMSAAVIQK	Phospho(S)@3, Oxidation(M)@11	99	1927.86	2
1.1.1.1435.2	60.926	2195.87	1098.94	2	12	GPLEAPQDGEAEEGTTSDGEK	Phospho(S)@17	99	2195.87	2
1.1.1.1436.3	60.986	2348.94	783.987	3	93	NSGSNNSSVTSFSSPPQDSSQR	Phospho(S)@14	99	2348.95	3
1.1.1.1436.4	61.01	1552.61	777.311	2	582	QSSFNSQEGNTFK	Phospho(S)@6	99	1552.62	2
1.1.1.1437.2	61.034	1542.69	772.35	2	506	TSSVSSISQVSPER	Phospho(S)@11	99	1542.69	2
1.1.1.1437.3	61.045	1406.6	704.307	2	86	YTAGSASPTPTFK	Phospho(S)@7	99	1406.61	2
1.1.1.1437.4	61.062	1822.75	912.38	2	62	LPEEPSSEDEQQVEK	Phospho(S)@7	99	1822.75	2
1.1.1.1438.2	61.079	1280.62	641.319	2	115	AVGGAPSPPPPVR	Phospho(S)@7	99	1280.63	2
1.1.1.1438.3	61.086	1478.63	740.323	2	3	GVTASSSSPPASVPK	Phospho(S)@7, Lys->Arg@15	99	1478.68	2
1.1.1.1439.2	61.134	1284.51	643.261	2	265	ISLNDEEEEK	Phospho(S)@2	99	1284.51	2
1.1.1.1439.3	61.151	1500.54	751.279	2	1208	ESPGGCISPGSQEK	Methylthio(C)@6, Phospho(S)@8	99	1500.56	2
1.1.1.1439.4	61.182	1834.69	918.355	2	776	DVEMGNSVIEENEMK	Oxidation(M)@4, Phospho(S)@7, Oxidation(M)@14	99	1834.7	2
1.1.1.1440.2	61.205	1241.51	621.764	2	1430	ATISDEEIER	Phospho(S)@4	99	1241.52	2
1.1.1.1441.3	61.284	1572.6	787.31	2	438	SSSESYTQSFQSR	Phospho(S)@2	99	1572.61	2
1.1.1.1441.4	61.3	1516.7	759.357	2	25	ATSPSTLVSTGSSSR	Phospho(S)@5	99	1516.68	2
1.1.1.1442.2	61.337	1951.87	976.943	2	3	ANQGAVLSPSTPASAGETSK	Phospho(S)@8	99	1951.89	2
1.1.1.1442.3	61.354	1113.51	557.765	2	1049	ALTPPADPPR	Phospho(T)@3	99	1113.52	2
1.1.1.1443.3	61.41	1702.75	852.38	2	41	AQSPSYVTSTGVSPSR	Phospho(S)@13	99	1702.76	2
1.1.1.1444.2	61.463	1709.74	855.875	2	3	APSVSTTNPSQGEDLK	Phospho(S)@3	99	1709.75	2
1.1.1.1444.3	61.48	2811.15	938.057	3	5, 216	EAAEAEPAEPGSPSAETEGASASSTSSPK	Phospho(S)@14	99	2811.16	3
1.1.1.1444.4	61.502	1581.72	791.865	2	3	AVLSPSTPASAGETSK	Phospho(S)@4	99	1581.73	2
1.1.1.1445.3	61.535	1248.5	625.255	2	138	TYSDEASQLR	Phospho(S)@3	99	1248.5	2
1.1.1.1447.3	61.687	1337.62	669.816	2	1446	LAATEETAISPR	Phospho(S)@10	99	1337.62	2
1.1.1.1447.4	61.703	1238.54	620.275	2	87	ALLSSPEGEEK	Phospho(S)@5	99	1238.54	2
1.1.1.1448.2	61.726	1293.56	647.788	2	38	SVSTDELGPPGR	Phospho(S)@3	99	1293.56	2
1.1.1.1448.4	61.749	1251.57	626.792	2	991	VGLQSPSVETR	Phospho(S)@5	99	1251.59	2
1.1.1.1449.2	61.779	1766.79	884.404	2	3	QGAVLSPSTPASAGETSK	Phospho(S)@6	99	1766.81	2
1.1.1.1449.4	61.829	1626.69	814.352	2	442	IDESPTMSPQLSAR	Phospho(S)@4, Oxidation(M)@7	99	1626.7	2
1.1.1.1450.2	61.847	1452.61	727.314	2	13	GDVTAEEAAGASPAK	Phospho(S)@12	99	1452.61	2
1.1.1.1451.2	61.903	1731.74	866.877	2	76	QNSDPTSENPPLPTR	Phospho(S)@3	99	1731.75	2
1.1.1.1452.3	61.98	1756.67	879.344	2	98	QNLQYPDDSDDEKK	Gln->pyro-Glu@N-term, Phospho(S)@9	99	1756.68	2
1.1.1.1453.3	62.049	1616.69	809.352	2	2	YVTTPGAEVEDTQK	Phospho(T)@4	99	1616.7	2
1.1.1.1454.2	62.089	1280.62	641.317	2	115	AVGGAPSPPPPVR	Phospho(S)@7	99	1280.63	2
1.1.1.1454.4	62.104	2838.16	947.061	3	5, 216	EAAEAEPAEPGSPSAETEGASASSTSSPK	Ala->Pro@5, Phospho(S)@12	99	2837.18	3
1.1.1.1455.2	62.132	1686.7	844.355	2	37	LALSEDTEPSSSESR	Phospho(S)@11	99	1686.7	2
1.1.1.1455.4	62.162	1496.58	749.296	2	1489	SDDSNGIENNVPR	Phospho(S)@4, Deamidated(N)@5	99	1496.58	2
1.1.1.1456.3	62.209	1867.67	623.565	3	438	VAAAGSGPSPPCSPGHDR	Phospho(S)@9, Methylthio(C)@12, Phospho(S)@13	99	1867.68	3
1.1.1.1457.2	62.26	1350.58	676.298	2	95, 1871	SSASFSTTAVSAR	Phospho(S)@2	99	1350.58	2
1.1.1.1458.2	62.318	1516.67	759.344	2	25	ATSPSTLVSTGSSSR	Phospho(S)@3	99	1516.68	2
1.1.1.1458.4	62.364	1474.66	738.338	2	1029	ITLVSSGSGTMGAAK	Phospho(S)@8, Oxidation(M)@11	99	1474.67	2
1.1.1.1460.2	62.464	0	870.373	0	14	TESVTSGPLSPEGSPSK	Phospho(S)@10	99	1738.77	2
1.1.1.1462.4	62.582	1350.58	676.298	2	95, 1871	SSASFSTTAVSAR	Phospho(S)@2	99	1350.58	2
1.1.1.1463.4	62.636	2505.12	836.047	3	81	LPSPTAAPQQSASQATPMTQGQGR	Phospho(S)@3, Oxidation(M)@18	99	2505.13	3
1.1.1.1464.2	62.658	2247.96	750.328	3	8	VPSAPGQESPVPDTESTAPMR	Phospho(S)@9, Oxidation(M)@20	99	2247.97	3
1.1.1.1464.3	62.674	1963.7	982.858	2	1, 595	ESSPTYSPGFSDSTSGAK	Phospho(S)@3, Phospho(S)@7	99	1963.71	2
1.1.1.1466.2	62.778	1524.59	763.304	2	1, 595	QSPDHPTVGAGMLH	Gln->pyro-Glu@N-term, Phospho(S)@2, Oxidation(M)@12	99	1524.61	2
1.1.1.1466.3	62.795	3071.32	1024.78	3	273	SATPATDGRATPATEESTVPAAQSSAAPAAK	Phospho(S)@1, Phospho(T)@11	99	3071.35	3
1.1.1.1467.2	62.841	1299.53	650.774	2	135	GSSDSLDSLSPR	Phospho(S)@10	99	1299.53	2
1.1.1.1467.3	62.86	2351.99	785.005	3	43	APTPGGGHPDSPGLPAPAGQQQR	Phospho(T)@3, Phospho(S)@11	99	2352	3
1.1.1.1468.2	62.886	1452.61	727.313	2	13	GDVTAEEAAGASPAK	Phospho(S)@12	99	1452.61	2
1.1.1.1468.4	62.923	1883.73	942.872	2	1, 595	ESSPTYSPGFSDSTSGAK	Phospho(S)@3	99	1883.75	2
1.1.1.1469.2	62.943	1393.62	697.815	2	570	ATSVGDQLEAPAR	Phospho(S)@3	99	1393.62	2
1.1.1.1469.4	62.966	1578.62	790.319	2	2	SSPEDVIMTSSSSR	Phospho(S)@2, Oxidation(M)@8	99	1577.63	2
1.1.1.1470.4	63.019	1397.62	699.815	2	106	VTSFSTPPTPER	Phospho(T)@9	99	1397.62	2
1.1.1.1471.2	63.044	1431.61	716.814	2	1142	TASGSSVTSLEGTR	Phospho(S)@3	99	1431.62	2
1.1.1.1471.3	63.062	1796.79	899.404	2	29	SETMVNAQQTPLGTPK	Oxidation(M)@4, Phospho(T)@10	99	1796.8	2
1.1.1.1471.4	63.086	2123.81	1062.91	2	1, 595	DYNASASTISPPSSMEEDK	Phospho(S)@14, Oxidation(M)@15	99	2123.82	2
1.1.1.1472.4	63.123	1321.5	661.758	2	360	SNGLSHSWSER	Dehydrated(S)@1, Deamidated(N)@2, Phospho(S)@5	99	1321.51	2
1.1.1.1473.2	63.139	1884.7	943.359	2	1, 595	ESSPTYSPGFSDSTSGAK	Phospho(S)@2	99	1883.75	2
1.1.1.1473.4	63.15	1206.55	604.28	2	23, 1852	AEEATPVAALR	Phospho(T)@5	99	1206.56	2
1.1.1.1474.2	63.17	3767.47	1256.83	3	1, 595	GEKLSPKSDISPLTPRESSPTYSPGFSDSTSGAK	Phospho(S)@8, Leu->Met@13, Phospho(S)@18, Phospho(S)@19	99	3767.57	3
1.1.1.1476.2	63.296	1706.62	854.317	2	279	QNSLEYMDQNDDR	Phospho(S)@3	99	1706.62	2
1.1.1.1476.4	63.321	1520.71	761.364	2	82	QEVTGSSAVSPIRK	Gln->pyro-Glu@N-term, Phospho(S)@10	99	1520.72	2
1.1.1.1477.2	63.348	1380.63	691.321	2	1123	GLLSGQTSPTNAR	Phospho(S)@8	99	1380.64	2
1.1.1.1477.3	63.374	1366.6	684.305	2	8	ALGLEESPAEGSK	Phospho(S)@7	99	1366.6	2
1.1.1.1478.2	63.423	1300.55	651.281	2	10	APSWDAGAPPPR	Phospho(S)@3	99	1300.56	2
1.1.1.1479.2	63.465	1075.43	538.72	2	200	SDSNASFLR	Phospho(S)@3	99	1075.43	2
1.1.1.1480.3	63.539	1736.72	869.37	2	4	KEGDGSATTDAAPATSPK	Dehydrated(E)@2, Asp->Ser@4, Phospho(S)@16	99	1736.76	2
1.1.1.1480.4	63.568	1781.72	891.867	2	34	QGSPTQSPPADTSFGSR	Gln->pyro-Glu@N-term, Phospho(S)@3	99	1781.73	2
1.1.1.1481.4	63.607	1689.75	845.88	2	2	ASPIVQEPEEASEPK	Phospho(S)@2	99	1689.75	2
1.1.1.1483.2	63.694	1494.66	748.338	2	869	VAGGSGSESPLLEGR	Phospho(S)@9	99	1494.67	2
1.1.1.1483.3	63.709	2268.97	757.331	3	5, 216	AEEPSEAVGEKAEEPAPGATADD		99	2268.99	3
1.1.1.1484.2	63.756	1601.64	801.827	2	512	LGSSPTSSCNPTPTK	Phospho(S)@4, Methylthio(C)@9	99	1601.65	2
1.1.1.1484.3	63.79	1963.7	982.856	2	1, 595	ESSPTYSPGFSDSTSGAK	Phospho(S)@2, Phospho(S)@7	99	1963.71	2
1.1.1.1485.2	63.834	1364.59	683.302	2	78	QPLTSPGSVSSSR	Gln->pyro-Glu@N-term, Phospho(S)@5	99	1364.6	2
1.1.1.1486.3	63.89	1215.42	608.719	2	92	AESPEEVACR	Phospho(S)@3, Methylthio(C)@9	99	1215.43	2
1.1.1.1487.2	63.924	1883.74	942.876	2	1, 595	ESSPTYSPGFSDSTSGAK	Phospho(S)@3	99	1883.75	2
1.1.1.1487.3	63.928	1452.63	727.32	2	13	GDVTAEEAAGASPAK	Phospho(S)@12	99	1452.61	2
1.1.1.1488.3	63.987	1918.9	960.458	2	355	LAGGQTSQPTTPLTSPQR	Phospho(S)@15	99	1918.91	2
1.1.1.1488.4	64.004	1251.58	626.796	2	1407	LINSELGSPSR	Phospho(S)@10	99	1251.59	2
1.1.1.1489.2	64.021	1689.75	845.882	2	2	ASPIVQEPEEASEPK	Phospho(S)@2	99	1689.75	2
1.1.1.1490.2	64.084	1796.8	899.406	2	29	SETMVNAQQTPLGTPK	Oxidation(M)@4, Phospho(T)@14	99	1796.8	2
1.1.1.1490.3	64.094	2123.82	1062.92	2	1, 595	DYNASASTISPPSSMEEDK	Phospho(S)@10, Oxidation(M)@15	99	2123.82	2
1.1.1.1491.4	64.158	1182.54	592.276	2	213	SPQMVSAIVR	Phospho(S)@1, Oxidation(M)@4	99	1182.55	2
1.1.1.1492.3	64.214	1452.62	727.317	2	13	GDVTAEEAAGASPAK	Phospho(S)@12	99	1452.61	2
1.1.1.1493.2	64.263	1882.73	942.371	2	1, 595	ESSPTYSPGFSDSTSGAK	Phospho(S)@2	99	1883.75	2
1.1.1.1494.2	64.334	2163.79	1082.9	2	2	ESESDQEQEEEICMTSEK	Phospho(S)@2, Cys->Gly@13	99	2163.8	2
1.1.1.1494.4	64.39	1874.76	938.386	2	615	MDPEPTEHSTGGGSVPR	Protein Terminal Acetyl@N-term, Phospho(S)@14	99	1874.75	2
1.1.1.1496.2	64.482	1300.56	651.286	2	10	APSWDAGAPPPR	Phospho(S)@3	99	1300.56	2
1.1.1.1496.4	64.499	1854.65	928.332	2	249	GSTESCNTTTEDEDLK	Phospho(S)@2, Methylthio(C)@6	99	1854.65	2
1.1.1.1497.3	64.544	1901.77	951.891	2	793	ISQSEDEESIVGDGETK	Phospho(S)@9	99	1901.78	2
1.1.1.1497.4	64.557	1747.62	874.817	2	1307	NCPSPMQTGAATDDSK	Methylthio(C)@2, Phospho(S)@4	99	1747.63	2
1.1.1.1498.3	64.593	1475.7	738.856	2	390	NVPGLATPSSPTQK	Phospho(S)@10	99	1475.7	2
1.1.1.1498.4	64.605	2058.96	1030.49	2	594	AASAAGASPAASPAAPESGTIPK	Phospho(S)@8	99	2058.96	2
1.1.1.1499.4	64.647	1536.63	769.324	2	73	TGSQHGPQNAAAATF	Phospho(S)@3	99	1536.64	2
1.1.1.1500.2	64.67	1246.43	624.221	2	26	SSSPDMSWDR	Phospho(S)@2	99	1246.43	2
1.1.1.1500.3	64.675	2455.02	819.347	3	2	ASPIVQEPEEASEPKEESSPR	Phospho(S)@2, Phospho(R)@21	99	2455.02	3
1.1.1.1501.2	64.702	1897.87	949.94	2	20	SPPDQSAVPNTPPSTPVK	Phospho(T)@15	99	1897.88	2
1.1.1.1501.4	64.715	1574.73	788.371	2	1309	ILTGSSEPEAAPAPR	Phospho(S)@5	99	1574.73	2
1.1.1.1502.3	64.745	1064.46	533.236	2	1, 595	SDISPLTPR	Phospho(S)@4	99	1064.49	2
1.1.1.1503.4	64.795	2010.88	1006.45	2	57	SPASTSSVNGTPGSQLSTPR	Phospho(S)@7, Deamidated(N)@9	99	2010.89	2
1.1.1.1504.2	64.817	3179.24	1060.75	3	13	GGDAEEEAGPQAAEPSTPSGPESGPASASAENE	Phospho(S)@23, Oxidation(P)@25	99	3178.24	3
1.1.1.1505.2	64.862	1301.56	651.785	2	10	APSWDAGAPPPR	Phospho(S)@3, Deamidated(R)@12	99	1301.54	2
1.1.1.1505.4	64.878	1352.61	677.315	2	36	LSPEVQSVAESK	Phospho(S)@2	99	1352.62	2
1.1.1.1507.2	64.97	1452.61	727.311	2	13	GDVTAEEAAGASPAK	Phospho(S)@12	99	1452.61	2
1.1.1.1507.3	64.985	1883.74	942.875	2	1, 595	ESSPTYSPGFSDSTSGAK	Phospho(T)@5	99	1883.75	2
1.1.1.1508.2	65.044	1705.81	853.914	2	1270	AAAAPSASSTPTVIASPK	Phospho(S)@16	99	1705.83	2
1.1.1.1508.4	65.063	3200.16	1067.73	3	13	GGDAEEEAGPQAAEPSTPSGPESGPASASAENE	Phospho(S)@16, Cation:K(E)@22	99	3200.2	3
1.1.1.1509.4	65.13	1232.5	617.255	2	1, 595	MSISEGTVSDK	Phospho(S)@4	99	1232.5	2
1.1.1.1511.2	65.244	1714.71	858.36	2	76	QNSDPTSENPPLPTR	Gln->pyro-Glu@N-term, Phospho(S)@3	99	1714.72	2
1.1.1.1511.3	65.264	1420.64	711.328	2	280	TADSVSPLEPPTK	Phospho(S)@6	99	1420.65	2
1.1.1.1512.3	65.346	1943.79	972.904	2	212	SVSPTVNPMSTAMQNER	Phospho(S)@3, Oxidation(M)@9	99	1943.81	2
1.1.1.1513.3	65.394	1393.59	697.801	2	1055	GFSQYGVSGSPTK	Phospho(S)@10	99	1393.59	2
1.1.1.1514.2	65.431	1064.49	533.255	2	1, 595	SDISPLTPR	Phospho(S)@4	99	1064.49	2
1.1.1.1514.3	65.453	1726.8	864.405	2	1315	VVTMAEPGAASPPPPAR	Phospho(S)@11	99	1726.81	2
1.1.1.1514.4	65.465	1178.52	590.268	2	1075	SQENLGNLPK	Phospho(S)@1	99	1178.53	2
1.1.1.1515.3	65.515	1726.8	576.606	3	1315	VVTMAEPGAASPPPPAR	Phospho(S)@11	99	1726.81	3
1.1.1.1516.2	65.548	1300.56	651.285	2	10	APSWDAGAPPPR	Phospho(S)@3	99	1300.56	2
1.1.1.1516.4	65.569	3188.23	1063.75	3	13	GGDAEEEAGPQAAEPSTPSGPESGPASASAENE	Delta:H(2)C(2)@N-term, Phospho(S)@16	99	3188.26	3
1.1.1.1517.2	65.59	1150.5	576.255	2	1229	AGSPQLDDIR	Phospho(S)@3	99	1150.5	2
1.1.1.1517.3	65.616	1754.76	878.389	2	408	SPSPPPDGSPAATPEIR	Phospho(S)@3	99	1754.79	2
1.1.1.1518.2	65.68	1827.84	914.926	2	82	SPTSSVATPSSTISTPTK	Phospho(S)@1	99	1827.85	2
1.1.1.1519.2	65.758	1897.88	633.635	3	20	SPPDQSAVPNTPPSTPVK	Phospho(T)@11	99	1897.88	3
1.1.1.1519.3	65.761	1150.5	576.257	2	1229	AGSPQLDDIR	Phospho(S)@3	99	1150.5	2
1.1.1.1519.4	65.766	3162.24	1055.09	3	13	GGDAEEEAGPQAAEPSTPSGPESGPASASAENE	Phospho(S)@29	99	3162.24	3
1.1.1.1520.2	65.789	1257.51	629.764	2	1396	ATSACAPISSPK	Methylthio(C)@5, Phospho(S)@10	99	1257.51	2
1.1.1.1520.4	65.826	2029.89	1015.95	2	472	QSSVTSQSQDVASLSSPSR	Phospho(S)@16	99	2029.9	2
1.1.1.1522.2	65.92	2517.06	840.026	3	204	QSPANGHSSTNNSVSDLPSTTQPK	Gln->pyro-Glu@N-term, Phospho(S)@2, Deamidated(N)@5	99	2517.07	3
1.1.1.1522.3	65.936	1513.59	757.803	2	296	DISNLEENDETR	Phospho(S)@3	99	1513.59	2
1.1.1.1522.4	65.956	1911.73	956.871	2	1, 595	ESSPTYSPGFSDSTSGAK	Phospho(S)@3, Ser->Asp@15	99	1911.74	2
1.1.1.1523.2	65.978	1452.61	727.311	2	13	GDVTAEEAAGASPAK	Phospho(S)@12	99	1452.61	2
1.1.1.1523.3	65.997	1574.67	788.344	2	381	SPDPEMVPQGSPVR	Phospho(S)@11	99	1574.68	2
1.1.1.1525.2	66.102	1320.62	661.32	2	1, 595	DLTGQVSTPPVK	Phospho(T)@8	99	1320.63	2
1.1.1.1525.3	66.117	1780.8	891.406	2	29	SETMVNAQQTPLGTPK	Phospho(T)@14	99	1780.81	2
1.1.1.1526.2	66.16	1769.67	885.841	2	224	FQEQECPPSPEPTR	Methylthio(C)@6, Phospho(S)@9	99	1769.68	2
1.1.1.1526.4	66.183	1547.67	774.841	2	329	TKSPTPESSTIASY	Phospho(S)@3	99	1547.68	2
1.1.1.1527.2	66.209	1935.82	646.28	3	20	SPPDQSAVPNTPPSTPVK	Val->His@8, Phospho(T)@11	99	1935.87	3
1.1.1.1527.3	66.22	1384.62	693.315	2	45, 757	GAVTSPTSTLESR	Phospho(S)@8	99	1384.62	2
1.1.1.1527.4	66.231	1415.62	708.819	2	789	TASLTSAASIDGSR	Phospho(S)@6	99	1415.63	2
1.1.1.1528.2	66.252	1420.64	711.328	2	280	TADSVSPLEPPTK	Phospho(S)@6	99	1420.65	2
1.1.1.1529.2	66.295	1909.75	955.88	2	1, 595	ESSPTYSPGFSDSTSGAK	Delta:H(2)C(2)@N-term, Phospho(S)@3	99	1909.76	2
1.1.1.1529.4	66.332	1809.75	905.883	2	335	SALTPPTDMPTPTTDK	Protein Terminal Acetyl@N-term, Phospho(T)@4, Oxidation(M)@9	99	1809.77	2
1.1.1.1530.2	66.351	1909.75	955.88	2	1, 595	ESSPTYSPGFSDSTSGAK	Delta:H(2)C(2)@N-term, Phospho(S)@3	99	1909.76	2
1.1.1.1530.3	66.356	3644.59	912.155	4	27	AEPEKSEGAAEEQPEPAPAPEQEAAAPGPAAGGEAPK	Phospho(S)@6, Deamidated(Q)@13	99	3645.6	4
1.1.1.1531.2	66.405	1813.74	907.878	2	622	LPSSSSEMGSQDGSPLR	Phospho(S)@14	99	1813.76	2
1.1.1.1532.2	66.46	1726.81	576.61	3	1315	VVTMAEPGAASPPPPAR	Phospho(S)@11	99	1726.81	3
1.1.1.1533.2	66.504	2286.92	763.313	3	29	EENQTGPTTTPSDTQDLDMK	Phospho(T)@5	99	2286.92	3
1.1.1.1533.3	66.523	1871.87	936.942	2	112	SIGSASPGPGQPPLSSPTR	Phospho(S)@16	99	1871.88	2
1.1.1.1534.2	66.566	1300.54	651.28	2	10	APSWDAGAPPPR	Phospho(S)@3	99	1300.56	2
1.1.1.1534.3	66.578	1184.51	593.265	2	125	IGSDPYLGQR	Phospho(S)@3	99	1184.52	2
1.1.1.1535.3	66.635	2606.12	869.715	3	5, 216	AEEPAPGATADDAPSAAGPEQEAPAATD		99	2606.13	3
1.1.1.1535.4	66.654	990.415	496.215	2	77	PISPPHTY	Phospho(S)@3	99	990.421	2
1.1.1.1536.4	66.745	1754.77	878.395	2	408	SPSPPPDGSPAATPEIR	Phospho(S)@3	99	1754.79	2
1.1.1.1537.2	66.763	1897.88	633.635	3	20	SPPDQSAVPNTPPSTPVK	Phospho(T)@11	99	1897.88	3
1.1.1.1537.3	66.769	2344.04	782.353	3	37	LGGEAGAAGVGDEATPPEGSAAGPAR	Phospho(T)@15	99	2344.03	3
1.1.1.1537.4	66.784	1116.52	559.265	2	20	PNTPPSTPVK	Phospho(T)@3	99	1116.52	2
1.1.1.1538.4	66.819	3162.22	1055.08	3	13	GGDAEEEAGPQAAEPSTPSGPESGPASASAENE	Phospho(S)@27	99	3162.24	3
1.1.1.1540.2	66.89	1742.71	872.36	2	1329	ATWGDGGDSSPSNVVSK	Phospho(S)@10	99	1742.71	2
1.1.1.1540.3	66.898	1357.54	679.78	2	958	EFDELSPSAQR	Phospho(S)@8	99	1357.56	2
1.1.1.1543.3	67.01	1561.67	781.841	2	87	QVSTENESTLVHR	Gln->pyro-Glu@N-term, Phospho(S)@3	99	1561.68	2
1.1.1.1543.4	67.018	1189.52	595.767	2	1355	QPVELTPTDK	Gln->pyro-Glu@N-term, Phospho(T)@6	99	1189.53	2
1.1.1.1544.2	67.04	1452.61	727.31	2	13	GDVTAEEAAGASPAK	Phospho(S)@12	99	1452.61	2
1.1.1.1544.3	67.051	1865.72	933.867	2	1, 595	ESSPTYSPGFSDSTSGAK	Glu->pyro-Glu@N-term, Phospho(S)@3	99	1865.74	2
1.1.1.1544.4	67.057	1422.64	712.327	2	156	SPSSPSLGSLQQR	Phospho(S)@4	99	1422.65	2
1.1.1.1545.3	67.096	1911.73	956.87	2	1, 595	ESSPTYSPGFSDSTSGAK	Phospho(S)@3, Ser->Asp@13	99	1911.74	2
1.1.1.1546.4	67.17	1847.74	924.876	2	28	DSFSQESSPSSPSDLAK	Phospho(S)@11	99	1847.75	2
1.1.1.1547.2	67.202	1769.67	885.843	2	224	FQEQECPPSPEPTR	Methylthio(C)@6, Phospho(S)@9	99	1769.68	2
1.1.1.1547.3	67.211	2923.3	975.439	3	289	EAAAAPAVAPGPAQPGHVSPTPATTSPGEK	Phospho(S)@19, Phospho(T)@21	99	2923.32	3
1.1.1.1548.2	67.258	1464.6	733.308	2	984	TLSDESIYSSQR	Phospho(S)@3	99	1464.61	2
1.1.1.1548.3	67.279	1615.59	808.803	2	625	SSDWSSEEEEPVR	Phospho(S)@5	99	1615.6	2
1.1.1.1549.2	67.319	1809.76	905.888	2	335	SALTPPTDMPTPTTDK	Protein Terminal Acetyl@N-term, Phospho(T)@4, Oxidation(M)@9	99	1809.77	2
1.1.1.1550.3	67.387	1809.76	905.889	2	335	SALTPPTDMPTPTTDK	Protein Terminal Acetyl@N-term, Phospho(T)@4, Oxidation(M)@9	99	1809.77	2
1.1.1.1550.4	67.401	1176.51	589.261	2	1229	AGSPQLDDIR	Ala->Pro@1, Phospho(S)@3	99	1176.52	2
1.1.1.1551.2	67.423	1919.79	960.903	2	12	SPESPSSPVSSETTSSFK	Phospho(S)@7	99	1919.8	2
1.1.1.1551.3	67.437	1392.62	697.32	2	82	QEVTGSSAVSPIR	Gln->pyro-Glu@N-term, Phospho(S)@10	99	1392.63	2
1.1.1.1552.2	67.478	1669.74	835.876	2	62	STSIDTGPTEAPSSLK	Phospho(S)@3	99	1669.74	2
1.1.1.1552.3	67.488	1508.68	755.347	2	435	GDAASASPSSTPLIR	Phospho(S)@7	99	1508.69	2
1.1.1.1553.3	67.541	1852.8	927.409	2	173	TSETSISPPGSSIGSPNR	Phospho(S)@7	99	1852.82	2
1.1.1.1553.4	67.557	1476.66	739.339	2	525	GNNLPSPVGNSVSR	Phospho(S)@6	99	1476.67	2
1.1.1.1554.2	67.577	0	836.028	0	15	ESEISPTNTVSQTTSSGAASGAESK	Phospho(S)@2	99	2505.08	3
1.1.1.1554.4	67.597	1331.6	666.81	2	458	APLEEGPLSPSR	Phospho(S)@9	99	1331.61	2
1.1.1.1555.2	67.621	2234	745.672	3	4, 1919	QADVPAAVTDAAATTPAAEDAAK	Phospho(T)@15	99	2234.01	3
1.1.1.1555.3	67.632	1332.6	667.309	2	42, 1338	MQSPELPAPER	Phospho(S)@3	99	1333.57	2
1.1.1.1556.2	67.675	1583.55	792.78	2	1257	LADMYGGMDSDKDS	Phospho(S)@10	99	1583.55	2
1.1.1.1557.3	67.737	2994.32	999.115	3	289	AEAAAAPAVAPGPAQPGHVSPTPATTSPGEK	Phospho(S)@20, Phospho(K)@31	99	2994.35	3
1.1.1.1557.4	67.744	3962.63	991.664	4	13	GAEASAVSKGGDAEEEAGPQAAEPSTPSGPESGPASASAENE	Phospho(S)@25	99	3962.64	4
1.1.1.1559.2	67.825	2505.06	836.028	3	15	ESEISPTNTVSQTTSSGAASGAESK	Phospho(S)@2	99	2505.08	3
1.1.1.1559.3	67.838	1347.6	674.808	2	1220	SPPLLESPDASR	Phospho(S)@7	99	1347.61	2
1.1.1.1561.2	67.944	1915.8	958.909	2	343	QQPPVTSPEPLEDEDR	Phospho(S)@7	99	1915.82	2
1.1.1.1561.3	67.962	1609.65	805.833	2	116	DTLSNPQSPQPSPY	Phospho(T)@2	99	1609.67	2
1.1.1.1562.3	68.018	2040.82	1021.42	2	163	GSSQPNLSTSYSEQEYGK	Phospho(S)@3	99	2040.83	2
1.1.1.1562.4	68.032	1547.6	774.808	2	376	SSPTSASACGTQGLR	Phospho(S)@2, Methylthio(C)@9	99	1547.61	2
1.1.1.1563.2	68.054	1452.61	727.313	2	13	GDVTAEEAAGASPAK	Phospho(S)@12	99	1452.61	2
1.1.1.1563.4	68.074	1607.69	804.85	2	165	ALVNGEPMSPEAGEK	Phospho(S)@9	99	1607.69	2
1.1.1.1565.2	68.135	1682.75	561.924	3	121	TPSISPVRVSPNNR	Phospho(S)@5, Phospho(S)@10	99	1682.75	3
1.1.1.1565.4	68.169	2029.88	1015.95	2	472	QSSVTSQSQDVASLSSPSR	Phospho(S)@3	99	2029.9	2
1.1.1.1566.2	68.198	1769.67	885.841	2	224	FQEQECPPSPEPTR	Methylthio(C)@6, Phospho(S)@9	99	1769.68	2
1.1.1.1566.3	68.208	1688.71	845.364	2	86	VVFENEQDSNSLTK	Phospho(S)@11	99	1688.73	2
1.1.1.1567.2	68.243	1637.73	819.87	2	261	GEGPAIPGDTPPPTPR	Phospho(T)@10	99	1637.74	2
1.1.1.1567.3	68.252	1596.66	799.34	2	7	NEDASFPSTPEPVK	Phospho(T)@9	99	1596.67	2
1.1.1.1567.4	68.266	2360.88	1181.45	2	98	AGPLGGSSYEEEEEEEGGGGGER	Phospho(S)@8	99	2360.89	2
1.1.1.1568.3	68.299	1910.84	956.428	2	32	TGSPLTVATGNDQAATEAK	Phospho(S)@3	99	1910.86	2
1.1.1.1568.4	68.307	2480.11	827.709	3	6	AQEETPQQPEAAAAVTTPVTPAGH	Phospho(T)@17	99	2480.12	3
1.1.1.1569.2	68.331	1415.62	708.818	2	789	TASLTSAASIDGSR	Phospho(S)@3	99	1415.63	2
1.1.1.1569.3	68.347	1999.75	1000.88	2	12	SPESPSSPVSSETTSSFK	Phospho(S)@4, Phospho(S)@7	99	1999.77	2
1.1.1.1569.4	68.358	1506.69	754.353	2	132	QSPISTPTSPGSLR	Phospho(S)@2	99	1506.71	2
1.1.1.1571.3	68.442	1536.62	769.318	2	1087	ALDIDSDEEPEPK	Phospho(S)@6	99	1536.62	2
1.1.1.1571.4	68.456	1994.8	998.409	2	1162	SVSPTTEMVSNESVDYR	Phospho(S)@3, Oxidation(M)@8	99	1995.81	2
1.1.1.1572.2	68.485	1468.62	735.318	2	230	VAILTDDEEEQK	Phospho(T)@5	99	1468.63	2
1.1.1.1573.2	68.532	1852.81	927.41	2	173	TSETSISPPGSSIGSPNR	Phospho(S)@7	99	1852.82	2
1.1.1.1573.3	68.545	1922.89	962.453	2	743	SATPPPTEPASLPQEPPK	Phospho(T)@3	99	1922.9	2
1.1.1.1574.2	68.58	1152.51	577.264	2	44	SLQQLAEER	Phospho(S)@1	99	1152.52	2
1.1.1.1574.4	68.595	2489.13	830.716	3	81	LPSPTAAPQQSASQATPMTQGQGR	Phospho(S)@3	99	2489.14	3
1.1.1.1575.4	68.649	1714.7	858.355	2	10	EYPESTGEGDLVSPR	Phospho(S)@13	99	1714.71	2
1.1.1.1576.2	68.676	1773.78	887.895	2	1308	SASPAPADVAPAQEDLR	Phospho(S)@3	99	1773.79	2
1.1.1.1576.4	68.707	1193.49	597.753	2	1068	SELPSSAPGGGGV	Phospho(S)@5	99	1193.5	2
1.1.1.1577.2	68.732	1686.72	844.368	2	150, 1779	AASSLNLSNGETESVK	Phospho(S)@8, Deamidated(N)@9	99	1686.73	2
1.1.1.1577.3	68.74	0	547.744	0	250	QLSADAAVTR	Gln->pyro-Glu@N-term, Phospho(S)@3	99	1093.48	2
1.1.1.1578.2	68.781	1632.77	817.391	2	26, 137	SLVSQPTAPNSEVPK	Phospho(S)@1	99	1632.78	2
1.1.1.1579.3	68.855	2231.97	744.996	3	8	VPSAPGQESPVPDTESTAPMR	Phospho(S)@9	99	2231.98	3
1.1.1.1579.4	68.873	1667.65	834.831	2	1, 595	TPEEGGYSYEISEK	Phospho(T)@1	99	1667.66	2
1.1.1.1580.2	68.909	1919.79	960.904	2	12	SPESPSSPVSSETTSSFK	Phospho(S)@7	99	1919.8	2
1.1.1.1580.4	68.939	1581.66	791.837	2	1, 595	SPSLSPSPPSPIEK	Phospho(S)@5, Phospho(S)@10	99	1581.67	2
1.1.1.1581.2	68.966	1689.58	845.799	2	279	QNSLEYMDQNDDR	Gln->pyro-Glu@N-term, Phospho(S)@3	99	1689.6	2
1.1.1.1582.4	69.049	2187.96	730.327	3	696	VNTAEDVSPTSTQSLTTETK	Phospho(S)@8	99	2187.98	3
1.1.1.1583.2	69.075	1452.61	727.31	2	13	GDVTAEEAAGASPAK	Phospho(S)@12	99	1452.61	2
1.1.1.1583.4	69.095	1551.72	776.867	2	32	TGSPLTVATGNDQAAT	Phospho(S)@3, Gln->Pro@13	99	1551.68	2
1.1.1.1584.3	69.12	1531.64	766.827	2	136	EMTTSADQITEVK	Phospho(S)@5	99	1531.65	2
1.1.1.1585.2	69.158	2059.79	1030.9	2	295	DSGLEDGGESPSFDTPSQR	Phospho(S)@10	99	2059.8	2
1.1.1.1585.3	69.172	2001.87	1001.94	2	323	TSSESIVSVPASSTSGSPSR	Phospho(S)@19	99	2001.89	2
1.1.1.1586.2	69.224	2005.91	1003.96	2	102	IIPQEELNSPTSAPSSEK	Phospho(S)@9	99	2005.92	2
1.1.1.1586.4	69.245	1633.75	817.881	2	431	SPSSSPSSIVPEPQR	Phospho(S)@4	99	1633.73	2
1.1.1.1587.2	69.271	1626.7	814.356	2	394	GETPVNSTMSIGQAR	Phospho(T)@3	99	1626.71	2
1.1.1.1587.3	69.278	1416.63	709.322	2	235	QGPSPVSPNALDR	Phospho(S)@7	99	1416.64	2
1.1.1.1587.4	69.292	2152.84	1077.43	2	836	LTSIGSDEDEETETYQEK	Phospho(S)@6	99	2152.86	2
1.1.1.1588.2	69.326	1769.67	885.84	2	224	FQEQECPPSPEPTR	Methylthio(C)@6, Phospho(S)@9	99	1769.68	2
1.1.1.1588.4	69.346	2077.91	693.645	3	270	AENAAASPEVGSADVANVAQK	Phospho(S)@7	99	2077.93	3
1.1.1.1589.3	69.385	1259.5	630.757	2	90	SLSTSGESLYH	Phospho(S)@3	99	1259.51	2
1.1.1.1590.2	69.42	1777.81	889.912	2	73	TSTAPSSPGVDSVPLQR	Phospho(S)@7	99	1777.82	2
1.1.1.1590.4	69.445	1483.68	742.846	2	100	LALGSTDTLSNGQK	Phospho(S)@10	99	1483.69	2
1.1.1.1591.2	69.469	1390.63	696.324	2	141	LGPGLEEASSPVR	Phospho(S)@10	99	1390.65	2
1.1.1.1591.3	69.478	1818.7	910.355	2	776	DVEMGNSVIEENEMK	Oxidation(M)@4, Phospho(S)@7	99	1818.71	2
1.1.1.1593.3	69.57	1966.83	984.422	2	29	ADEVTLSEAGSTTGPAEPR	Phospho(S)@11	99	1966.85	2
1.1.1.1594.2	69.605	1501.68	751.849	2	1, 595	SPSLSPSPPSPIEK	Phospho(S)@10	99	1501.71	2
1.1.1.1594.3	69.617	1739.71	870.862	2	66	EVSPMSAPNMPSIER	Phospho(S)@3, Oxidation(P)@8	99	1739.73	2
1.1.1.1595.2	69.647	1714.69	858.353	2	10	EYPESTGEGDLVSPR	Phospho(S)@13	99	1714.71	2
1.1.1.1596.3	69.718	1985.78	993.895	2	2	TVDEQEDMDLQISPDR	Oxidation(M)@8, Phospho(S)@13	99	1985.79	2
1.1.1.1596.4	69.728	1782.85	595.291	3	184	AAPPPPPPPPPLESSPR	Phospho(S)@15	99	1782.87	3
1.1.1.1597.2	69.753	1793.81	897.914	2	15	QSVGSGSPVQTVGLENR	Phospho(S)@7	99	1793.83	2
1.1.1.1598.2	69.805	2998.3	1000.44	3	1139	LAAAQGQAPQGPTQDGGALETSPQEDEPR	Phospho(S)@22	99	2998.33	3
1.1.1.1598.4	69.824	3962.62	991.663	4	13	GAEASAVSKGGDAEEEAGPQAAEPSTPSGPESGPASASAENE	Phospho(S)@5	99	3962.64	4
1.1.1.1599.2	69.854	1686.72	844.369	2	150, 1779	AASSLNLSNGETESVK	Phospho(S)@8, Deamidated(N)@9	99	1686.73	2
1.1.1.1600.2	69.9	1581.66	791.839	2	1, 595	SPSLSPSPPSPIEK	Phospho(S)@5, Phospho(S)@10	99	1581.67	2
1.1.1.1600.3	69.911	1266.59	634.302	2	314	VDSPTVTTTLK	Delta:H(2)C(2)@N-term, Phospho(S)@3	99	1266.61	2
1.1.1.1601.2	69.952	1297.54	649.776	2	55	GVSMPNMLEPK	Phospho(S)@3, Oxidation(P)@5	99	1297.54	2
1.1.1.1601.3	69.962	1745.76	873.888	2	157	SRTPPAPPGQPEASQF	Phospho(T)@3	99	1745.78	2
1.1.1.1601.4	69.971	1609.67	805.84	2	442	IDESPTMSPQLSAR	Phospho(S)@4	99	1610.7	2
1.1.1.1603.2	70.032	1610.68	806.349	2	442	IDESPTMSPQLSAR	Phospho(S)@4	99	1610.7	2
1.1.1.1603.4	70.053	1920.87	961.442	2	332	DGQTVSPQSAPATNLEVK	Phospho(S)@6	99	1920.88	2
1.1.1.1604.2	70.079	1452.61	727.311	2	13	GDVTAEEAAGASPAK	Phospho(S)@12	99	1452.61	2
1.1.1.1604.4	70.099	1262.57	632.291	2	2	TPDSLEPSPLK	Phospho(S)@8	99	1262.58	2
1.1.1.1605.4	70.14	2347.96	783.659	3	169	ETQSPAPLQNSSGDPAEEESPV	Phospho(S)@20	99	2347.97	3
1.1.1.1606.3	70.176	2266.94	1134.48	2	246	SLSNSNPDISGTPTSPDDEVR	Phospho(S)@3	99	2266.96	2
1.1.1.1607.2	70.211	1523.62	762.815	2	471	MESPEGAGPGEITK	Acetyl@N-term, Phospho(S)@3	99	1523.62	2
1.1.1.1607.3	70.221	1268.51	635.26	2	226	SPLAQMEEER	Phospho(S)@1	99	1268.51	2
1.1.1.1607.4	70.244	1874.78	938.398	2	259	LPATSGEPESAVISNGEH	Phospho(S)@14, Deamidated(N)@15	99	1874.79	2
1.1.1.1608.4	70.303	1671.7	836.855	2	1493	MSESLDTADPAVTGAK	Phospho(S)@4	99	1671.71	2
1.1.1.1609.3	70.347	1769.67	885.844	2	224	FQEQECPPSPEPTR	Methylthio(C)@6, Phospho(S)@9	99	1769.68	2
1.1.1.1609.4	70.349	1501.7	751.856	2	1, 595	SPSLSPSPPSPIEK	Phospho(S)@10	99	1501.71	2
1.1.1.1610.3	70.387	1249.55	625.783	2	100	SLSELADPNPK	Phospho(S)@1	99	1249.56	2
1.1.1.1611.4	70.434	1937.75	969.881	2	1, 595	ESSPTYSPGFSDSTSGAK	Phospho(S)@2, Phospho(S)@3, Pro->Ala@4	99	1937.7	2
1.1.1.1613.4	70.519	1596.71	799.364	2	786	EDEISPPPPNPVVK	Phospho(S)@5	99	1596.74	2
1.1.1.1614.3	70.551	1399.65	700.834	2	1312	IDSTEVIYQPR	Phospho(S)@3	99	1399.64	2
1.1.1.1614.4	70.557	1590.72	796.368	2	255	LGNSPSSPGGVPSLSR	Phospho(S)@7	99	1590.74	2
1.1.1.1615.3	70.583	1780.78	891.398	2	29	SETMVNAQQTPLGTPK	Phospho(T)@14	99	1780.81	2
1.1.1.1615.4	70.593	1555.72	778.868	2	240	LSEGPGALAGPASPPR	Phospho(S)@13	99	1555.74	2
1.1.1.1616.2	70.611	1501.68	751.849	2	1, 595	SPSLSPSPPSPIEK	Phospho(S)@7	99	1501.71	2
1.1.1.1616.3	70.62	1658.72	830.368	2	363	TASESISNLSEAGSVK	Phospho(S)@14	99	1658.74	2
1.1.1.1617.3	70.658	2281.93	1141.97	2	25	ESEGSPDTDAAPGPDTDVTLTK	Phospho(S)@2	99	2281.95	2
1.1.1.1617.4	70.663	1447.68	724.846	2	796	FAPVTPPPSVGGSR	Phospho(T)@5	99	1447.69	2
1.1.1.1618.2	70.7	1838.74	920.378	2	288	AENSLSDGGPADSVEAAK	Asn->Arg@3, Phospho(S)@6	99	1838.8	2
1.1.1.1619.4	70.762	1548.69	775.355	2	383	SFSPLQPGQAPQGR	Phospho(S)@3	99	1548.71	2
1.1.1.1620.2	70.789	1897.83	949.921	2	50, 1534	TSVQTEDDQLIAGQSAR	Phospho(S)@2	99	1897.84	2
1.1.1.1620.3	70.8	1317.58	659.795	2	127	SPLDPGGELPEK	Phospho(S)@1	99	1317.59	2
1.1.1.1620.4	70.812	1378.64	690.325	2	132	SPISTPTSPGSLR	Phospho(S)@8	99	1378.65	2
1.1.1.1621.2	70.841	1372.57	687.291	2	403	IPSEMSSPNFGK	Phospho(S)@7	99	1372.57	2
1.1.1.1622.2	70.895	1147.51	574.764	2	91	SAFTTSTVVR	Phospho(S)@6	99	1147.53	2
1.1.1.1622.3	70.904	1617.75	809.884	2	25	AAVGLTGNDIATPPNK	Phospho(T)@12	99	1617.78	2
1.1.1.1623.2	70.943	1713.66	857.839	2	2	TPTEEGTPTSEQNPF	Phospho(T)@7	99	1713.68	2
1.1.1.1623.3	70.953	1421.64	711.828	2	466	VTASPELAEAAAGR	Phospho(S)@4	99	1421.66	2
1.1.1.1624.2	70.998	1891.73	946.871	2	353	SVPTIDSGNEDDDSSFK	Phospho(S)@7	99	1891.74	2
1.1.1.1624.4	71.015	1308.56	655.286	2	624	GGSLGLGGGGGMGPR	Phospho(S)@3	99	1308.56	2
1.1.1.1625.2	71.044	2487.09	830.039	3	9, 1336, 1592	SGTSTPTTPGSTAITPGTPPSYSSR	Phospho(T)@18	99	2487.12	3
1.1.1.1626.2	71.103	1452.6	727.309	2	13	GDVTAEEAAGASPAK	Phospho(S)@12	99	1452.61	2
1.1.1.1628.2	71.198	1561.62	781.817	2	2	SSPEDVIMTSSSSR	Phospho(S)@2	99	1561.63	2
1.1.1.1628.3	71.213	2184.95	1093.48	2	83	SSDSSQAVITTPPPPSMPHK	Protein Terminal Acetyl@N-term, Phospho(T)@11	99	2184.98	2
1.1.1.1629.3	71.263	1632.75	817.384	2	26, 137	SLVSQPTAPNSEVPK	Phospho(S)@4	99	1632.78	2
1.1.1.1629.4	71.276	1763.79	882.902	2	1421	NILVQTPESESPQSR	Phospho(T)@6	99	1763.81	2
1.1.1.1630.2	71.304	1049.52	525.765	2	649	AGLLSSPVAR	Phospho(S)@5	99	1049.53	2
1.1.1.1630.3	71.325	2034.9	1018.46	2	4, 1919	DVPAAVTDAAATTPAAEDAAK	Phospho(T)@13	99	2034.91	2
1.1.1.1630.4	71.346	2107.81	1054.91	2	1, 595	DYNASASTISPPSSMEEDK	Phospho(S)@10	99	2107.83	2
1.1.1.1631.2	71.37	1765.58	883.797	2	1, 595	SPDTSAYCYETMEK	Phospho(S)@1, Methylthio(C)@8, Oxidation(M)@12	99	1765.59	2
1.1.1.1632.2	71.408	1357.65	679.834	2	348	NLSITSPPPGPAK	Phospho(S)@6	99	1357.66	2
1.1.1.1632.3	71.42	1484.66	743.34	2	100	LALGSTDTLSNGQK	Phospho(S)@5, Deamidated(N)@11	99	1484.68	2
1.1.1.1633.3	71.482	1494.62	748.319	2	648	LAFEDESPPAPSR	Phospho(S)@7	99	1494.64	2
1.1.1.1634.2	71.518	1596.68	799.346	2	7	NEDASFPSTPEPVK	Phospho(S)@5	99	1596.67	2
1.1.1.1635.3	71.567	3511.28	1171.43	3	13	EGGGDSSASSPTEEEQEQGEISACSDEGTAQEGK	Phospho(S)@10, Methylthio(C)@24	99	3511.3	3
1.1.1.1635.4	71.579	1158.57	580.294	2	445	TPALSPQRPL	Phospho(S)@5	99	1158.58	2
1.1.1.1636.2	71.599	1780.79	891.401	2	29	SETMVNAQQTPLGTPK	Phospho(T)@14	99	1780.81	2
1.1.1.1636.4	71.623	1483.68	742.847	2	100	LALGSTDTLSNGQK	Phospho(S)@5	99	1483.69	2
1.1.1.1637.2	71.641	1501.7	751.857	2	1, 595	SPSLSPSPPSPIEK	Phospho(S)@10	99	1501.71	2
1.1.1.1637.3	71.656	2317.96	773.661	3	247	TAGTPDGPEAPPGPDASPDASFGK	Phospho(T)@4	99	2317.97	3
1.1.1.1640.2	71.797	2138.88	1070.45	2	1, 595	SSISPMDEPVPDSESPIEK	Oxidation(M)@6, Phospho(S)@15	99	2138.9	2
1.1.1.1640.4	71.815	1526.68	764.348	2	559	ITSPLMEPSSIEK	Phospho(S)@3, Oxidation(M)@6	99	1526.69	2
1.1.1.1642.3	71.919	3591.23	1198.08	3	13	EGGGDSSASSPTEEEQEQGEISACSDEGTAQEGK	Phospho(S)@6, Methylthio(C)@24, Phospho(S)@25	99	3591.27	3
1.1.1.1643.2	71.967	2820.27	941.096	3	447	PSQLPEQSSSAQQNGSVSDISPVQAAK	Phospho(S)@21	99	2819.3	3
1.1.1.1645.2	72.078	2487.1	830.041	3	9, 1336, 1592	SGTSTPTTPGSTAITPGTPPSYSSR	Phospho(T)@18	99	2487.12	3
1.1.1.1646.2	72.132	1452.6	727.305	2	13	GDVTAEEAAGASPAK	Phospho(S)@12	99	1452.61	2
1.1.1.1646.3	72.145	1445.59	723.803	2	816	SSPSEVYLEAER	Phospho(S)@2	99	1445.61	2
1.1.1.1646.4	72.161	1769.66	885.84	2	224	FQEQECPPSPEPTR	Methylthio(C)@6, Phospho(S)@9	99	1769.68	2
1.1.1.1647.2	72.187	1522.69	762.35	2	137	LGAPENSGISTLER	Phospho(T)@11	99	1522.7	2
1.1.1.1647.4	72.224	1387.57	694.794	2	45	ASPPAESMSIYR	Phospho(S)@2	99	1387.58	2
1.1.1.1648.2	72.251	2218.84	1110.43	2	1, 595	SSISPMDEPVPDSESPIEK	Phospho(S)@4, Oxidation(M)@6, Phospho(S)@15	99	2218.86	2
1.1.1.1648.3	72.259	1818.69	910.352	2	776	DVEMGNSVIEENEMK	Phospho(S)@7, Oxidation(M)@14	99	1818.71	2
1.1.1.1648.4	72.271	1506.7	754.356	2	132	QSPISTPTSPGSLR	Phospho(T)@6	99	1506.71	2
1.1.1.1649.3	72.312	2232.95	745.324	3	4, 1919	QADVPAAVTDAAATTPAAEDAAK	Phospho(T)@15	99	2234.01	3
1.1.1.1650.2	72.351	2107.82	1054.91	2	1, 595	DYNASASTISPPSSMEEDK	Phospho(S)@10	99	2107.83	2
1.1.1.1650.3	72.359	2574.21	859.077	3	3	TSSIAPPATTVPESNSVPAGQATPSK	Phospho(S)@25	99	2574.22	3
1.1.1.1651.2	72.403	1243.62	622.817	2	919	AITPPVASPVGR	Phospho(T)@3	99	1243.63	2
1.1.1.1652.2	72.466	1080.43	541.224	2	1, 595	PDSESPIEK	Phospho(S)@5	99	1080.44	2
1.1.1.1652.3	72.472	1452.61	727.31	2	13	GDVTAEEAAGASPAK	Phospho(S)@12	99	1452.61	2
1.1.1.1653.3	72.519	1450.65	726.33	2	25	STLPVDEGSPLEK	Phospho(S)@9	99	1450.66	2
1.1.1.1654.3	72.571	1617.64	809.826	2	501	AFSEDEALAQQDSK	Phospho(S)@3	99	1617.66	2
1.1.1.1656.2	72.667	2639.26	880.762	3	19	SSGATPVSGPPPPAVSSTPAGQPTAVSR	Phospho(S)@2	99	2639.26	3
1.1.1.1657.4	72.724	1521.71	508.245	3	137	LGAPENSGISTLER	Phospho(T)@11	99	1522.7	3
1.1.1.1658.3	72.769	1911.85	956.931	2	77	PTSPVSTDSNMSAAVIQK	Phospho(S)@3	99	1911.86	2
1.1.1.1659.2	72.817	2138.88	1070.44	2	1, 595	SSISPMDEPVPDSESPIEK	Oxidation(M)@6, Phospho(S)@15	99	2138.9	2
1.1.1.1660.4	72.882	1501.7	751.856	2	1, 595	SPSLSPSPPSPIEK	Phospho(S)@10	99	1501.71	2
1.1.1.1661.3	72.925	1301.64	651.825	2	639	SSPPASPTIIPR	Phospho(S)@2	99	1301.64	2
1.1.1.1662.3	72.983	2026.83	1014.42	2	831	YLQDDTSDPTYTSSLGGK	Phospho(S)@7	99	2026.84	2
1.1.1.1662.4	73.009	1966.83	984.423	2	29	ADEVTLSEAGSTTGPAEPR	Phospho(S)@7	99	1966.85	2
1.1.1.1663.3	73.038	1212.59	607.303	2	58	TSSVVTLEVAK	Phospho(S)@3	99	1212.6	2
1.1.1.1663.4	73.053	2157.92	720.313	3	1, 595	LSPAKSPSLSPSPPSPIEK	Phospho(S)@6, Phospho(S)@12, Phospho(S)@15	99	2157.94	3
1.1.1.1664.2	73.077	2639.24	880.753	3	19	SSGATPVSGPPPPAVSSTPAGQPTAVSR	Phospho(S)@2	99	2639.26	3
1.1.1.1664.4	73.114	1603.74	802.878	2	593	GSIPSASSPTSPALPR	Phospho(S)@8	99	1603.76	2
1.1.1.1665.3	73.145	1035.53	518.771	2	19	SPNTAILIK	Phospho(S)@1	99	1035.54	2
1.1.1.1666.4	73.231	1734.76	868.388	2	1, 595	TLEVVSPSQSVTGSAGH	Phospho(S)@6	99	1734.78	2
1.1.1.1667.2	73.253	1506.7	754.356	2	132	QSPISTPTSPGSLR	Phospho(S)@9	99	1506.71	2
1.1.1.1667.3	73.287	2218.87	1110.44	2	1, 595	SSISPMDEPVPDSESPIEK	Phospho(S)@4, Oxidation(M)@6, Phospho(S)@15	99	2218.86	2
1.1.1.1668.3	73.339	1602.67	802.343	2	228	STVEDFEANVSPTK	Phospho(S)@11	99	1602.68	2
1.1.1.1669.2	73.379	2107.81	1054.91	2	1, 595	DYNASASTISPPSSMEEDK	Phospho(S)@10	99	2107.83	2
1.1.1.1670.3	73.459	1525.63	763.821	2	1245	QNLGHFTSETSSR	Gln->pyro-Glu@N-term, Phospho(S)@8	99	1525.62	2
1.1.1.1670.4	73.484	1686.73	844.372	2	202	LGTDYPTAMTPTSPR	Phospho(S)@13	99	1686.73	2
1.1.1.1671.4	73.541	1537.67	769.84	2	968	AFEDEQPPTLSPK	Phospho(S)@11	99	1537.67	2
1.1.1.1672.4	73.576	1452.61	727.314	2	13	GDVTAEEAAGASPAK	Phospho(S)@12	99	1452.61	2
1.1.1.1673.3	73.614	1451.65	726.835	2	13	GDVTAEEAAGASPAK	Phospho(S)@12	99	1452.61	2
1.1.1.1673.4	73.63	2077.96	693.66	3	1, 595	LSPAKSPSLSPSPPSPIEK	Phospho(S)@6, Phospho(S)@15	99	2077.97	3
1.1.1.1675.2	73.703	0	628.973	0	3, 111	AAFSKDESKEPIVEVR	Phospho(S)@8	99	1883.9	3
1.1.1.1677.2	73.81	1277.61	639.814	2	706	LLLDPSNTPTK	Phospho(T)@8	99	1277.63	2
1.1.1.1677.3	73.822	1576.6	789.306	2	92	GSGTASDDEFENLR	Phospho(S)@6	99	1576.6	2
1.1.1.1677.4	73.834	2752.28	918.434	3	27, 829	APAPAAPAAEPQAEAPVASSEQSVAVKE	Phospho(S)@23	99	2752.3	3
1.1.1.1678.2	73.871	1645.75	823.882	2	29	EPAPLNGSAAELPATK	Deamidated(N)@6, Phospho(S)@8	99	1645.76	2
1.1.1.1680.3	73.987	1777.8	889.905	2	10	SIGALPEPEPSASTSQK	Phospho(K)@17	99	1777.81	2
1.1.1.1681.2	74.036	2157.91	720.311	3	1, 595	LSPAKSPSLSPSPPSPIEK	Phospho(S)@6, Phospho(S)@10, Phospho(S)@15	99	2157.94	3
1.1.1.1681.3	74.043	2234	745.673	3	4, 1919	QADVPAAVTDAAATTPAAEDAAK	Phospho(T)@15	99	2234.01	3
1.1.1.1681.4	74.062	1246.63	624.322	2	644	LGTPQQIAIAR	Phospho(T)@3	99	1246.64	2
1.1.1.1682.2	74.086	893.456	447.735	2	6	SLSPIIGK	Phospho(S)@3	99	893.462	2
1.1.1.1682.3	74.092	1645.76	823.885	2	29	EPAPLNGSAAELPATK	Deamidated(N)@6, Phospho(S)@8	99	1645.76	2
1.1.1.1682.4	74.111	1622.68	812.347	2	7	NEDASFPSTPEPVK	Delta:H(2)C(2)@N-term, Phospho(S)@5	99	1622.69	2
1.1.1.1683.3	74.156	1194.58	598.296	2	25	LATTVSAPDLK	Phospho(S)@6	99	1194.59	2
1.1.1.1684.2	74.204	2820.26	941.094	3	447	PSQLPEQSSSAQQNGSVSDISPVQAAK	Deamidated(N)@14, Phospho(S)@21	99	2820.28	3
1.1.1.1685.2	74.28	2138.88	1070.45	2	1, 595	SSISPMDEPVPDSESPIEK	Phospho(S)@2, Oxidation(M)@6	99	2138.9	2
1.1.1.1687.4	74.432	1000.46	501.239	2	1, 595	PDSESPIEK		99	1000.47	2
1.1.1.1688.3	74.458	2077.96	693.661	3	1, 595	LSPAKSPSLSPSPPSPIEK	Phospho(S)@6, Phospho(S)@15	99	2077.97	3
1.1.1.1688.4	74.476	1849.8	925.905	2	726	DGGEALVSPDGTVTEAPR	Phospho(S)@8	99	1849.81	2
1.1.1.1689.4	74.531	1593.72	797.865	2	16	GVVTNGLDVSPAEEK	Phospho(S)@10	99	1593.73	2
1.1.1.1690.2	74.557	1452.6	727.305	2	13	GDVTAEEAAGASPAK	Phospho(S)@12	99	1452.61	2
1.1.1.1691.3	74.609	2077.96	693.661	3	1, 595	LSPAKSPSLSPSPPSPIEK	Phospho(S)@6, Phospho(S)@15	99	2077.97	3
1.1.1.1692.2	74.651	2974.33	992.45	3	144	QENGAVVPLQAGDGEEGPAPQPHSPPSTK	Deamidated(N)@3, Phospho(T)@28	99	2974.33	3
1.1.1.1692.3	74.661	2105.93	702.985	3	4, 1919	ADVPAAVTDAAATTPAAEDAAK	Phospho(T)@14	99	2105.95	3
1.1.1.1694.2	74.739	2656.08	886.366	3	57	AQPAPPELNSESEDYSPSSSETVR	Phospho(S)@18	99	2656.12	3
1.1.1.1696.2	74.843	1909.89	955.951	2	542	ILDTSSLTQSAPASPTNK	Phospho(S)@14	99	1909.9	2
1.1.1.1696.3	74.858	2303.81	1152.91	2	1, 595	FEDEGAGFEESSEAGDYEEK	Phospho(S)@12	99	2303.83	2
1.1.1.1696.4	74.875	1963.82	982.919	2	4, 1919	QADVPAAVTDAAATTPAAED	Phospho(T)@15	99	1963.84	2
1.1.1.1698.4	74.99	1631.66	544.896	3	16	GVVTNGLDVSPAEEK	Cation:K(D)@8, Phospho(S)@10	99	1631.68	3
1.1.1.1699.2	75.019	1368.62	685.319	2	7	LSASPQELGKPY	Phospho(S)@4	99	1368.63	2
1.1.1.1699.3	75.023	2251.01	751.343	3	4, 1919	QADVPAAVTDAAATTPAAEDAAK	Ala->Ser@12, Phospho(T)@15	99	2250.01	3
1.1.1.1699.4	75.031	2673.12	892.046	3	57	AQPAPPELNSESEDYSPSSSETVR	Pro->Asn@5, Phospho(S)@16	99	2673.11	3
1.1.1.1700.2	75.052	2233.99	745.671	3	4, 1919	QADVPAAVTDAAATTPAAEDAAK	Phospho(T)@15	99	2234.01	3
1.1.1.1700.3	75.069	1652.62	827.318	2	410	ISESGQFSDGFEDR	Phospho(S)@8	99	1652.64	2
1.1.1.1700.4	75.083	1452.6	727.305	2	13	GDVTAEEAAGASPAK	Phospho(S)@12	99	1452.61	2
1.1.1.1701.2	75.102	893.462	447.738	2	6	SLSPIIGK	Phospho(S)@3	99	893.462	2
1.1.1.1701.3	75.107	1644.76	823.387	2	29	EPAPLNGSAAELPATK	Phospho(S)@8	99	1644.78	2
1.1.1.1701.4	75.122	1736.81	869.41	2	757	IPESELGSPTLTSAQK	Phospho(S)@8	99	1736.82	2
1.1.1.1702.3	75.166	1917.81	959.911	2	405	SSSGLATYSPPMGPVSER	Phospho(S)@9, Oxidation(M)@12	99	1917.82	2
1.1.1.1702.4	75.18	1819.82	910.916	2	1276	AASPPASASDLIEQQQK	Phospho(S)@3	99	1819.84	2
1.1.1.1703.2	75.207	1897.82	949.918	2	50, 1534	TSVQTEDDQLIAGQSAR	Phospho(T)@5	99	1897.84	2
1.1.1.1703.3	75.224	2179.91	1090.96	2	739	VAQSDGEESPAEEGQLLGER	Phospho(S)@9	99	2179.93	2
1.1.1.1704.4	75.277	2271.93	758.319	3	4, 1919	QADVPAAVTDAAATTPAAEDAAK	Phospho(T)@15, Cation:K(E)@19	99	2271.97	3
1.1.1.1705.3	75.309	2555.02	852.681	3	2	MQDQQEYYVTTPGAEVEDTQK	Oxidation(M)@1, Phospho(T)@11	99	2555.04	3
1.1.1.1706.2	75.342	1744.74	873.379	2	519	ADALQAGASQFETSAAK	Phospho(S)@14	99	1744.77	2
1.1.1.1706.4	75.378	1281.61	641.813	2	4, 1919	QADVPAAVTDAAAT	Dehydrated(T)@14	99	1281.62	2
1.1.1.1707.2	75.4	2235.94	1118.98	2	4, 1919	QADVPAAVTDAAATTPAAEDAAK	Val->Thr@8, Phospho(T)@14	99	2235.99	2
1.1.1.1707.4	75.415	2215.97	739.665	3	4, 1919	QADVPAAVTDAAATTPAAEDAAK	Dehydrated(D)@10, Phospho(T)@15	99	2216	3
1.1.1.1708.3	75.442	1739.7	870.859	2	66	EVSPMSAPNMPSIER	Phospho(S)@3, Oxidation(M)@5	99	1739.73	2
1.1.1.1709.2	75.473	4467.96	1490.33	3	4, 1919	ATTDNSPSSKAEDGPAKEEPKQADVPAAVTDAAATTPAAEDAAK	Phospho(T)@3, Asp->Asn@4, Oxidation(P)@7, Phospho(T)@36	99	4468.98	3
1.1.1.1709.3	75.483	1673.73	837.875	2	109	DASPPEPASPTIGLDK	Phospho(S)@3	99	1673.76	2
1.1.1.1710.2	75.51	1802.79	902.4	2	26, 137	SNGPTPELLASSPPDNK	Phospho(S)@12	99	1802.81	2
1.1.1.1710.3	75.517	1605.65	803.834	2	652	LGELYSVGESDKET	Phospho(S)@10	99	1605.68	2
1.1.1.1711.3	75.577	1437.66	719.84	2	41	VGSPLTLTDAQTR	Phospho(S)@3	99	1437.69	2
1.1.1.1712.3	75.626	1984.83	993.421	2	30, 1337	SPSDSSTASTPITEQIER	Phospho(S)@3	99	1984.86	2
1.1.1.1712.4	75.634	1666.67	834.345	2	1130	SSPVCPTAPVETEPK	Phospho(S)@2, Methylthio(C)@5	99	1666.7	2
1.1.1.1713.2	75.657	2288.9	573.233	4	4, 1919	QADVPAAVTDAAATTPAAEDAAK	Phospho(T)@14, Thr->Arg@15	99	2289.06	4
1.1.1.1714.2	75.705	0	745.967	0	4, 1919	QADVPAAVTDAAATTPAAEDAAK	Phospho(T)@15	99	2234.01	3
1.1.1.1714.4	75.727	2271.93	568.99	4	4, 1919	QADVPAAVTDAAATTPAAEDAAK	Phospho(T)@15, Cation:K(E)@19	99	2271.97	4
1.1.1.1715.2	75.749	2656.07	886.364	3	57	AQPAPPELNSESEDYSPSSSETVR	Phospho(S)@16	99	2656.12	3
1.1.1.1715.4	75.769	1819.82	607.614	3	1276	AASPPASASDLIEQQQK	Phospho(S)@3	99	1819.84	3
1.1.1.1716.4	75.811	1616.69	809.353	2	1297	SFSLASSGNSPISQR	Phospho(S)@10	99	1616.72	2
1.1.1.1717.3	75.838	1594.69	798.352	2	16	GVVTNGLDVSPAEEK	Deamidated(N)@5, Phospho(S)@10	99	1594.71	2
1.1.1.1718.3	75.876	2235.87	746.299	3	4, 1919	QADVPAAVTDAAATTPAAEDAAK	Deamidated(Q)@1, Phospho(T)@15	99	2234.99	3
1.1.1.1718.4	75.89	1124.46	563.236	2	4, 1919	ATTPAAEDAAK	Phospho(T)@3	99	1124.48	2
1.1.1.1719.2	75.918	1656.69	829.35	2	1031	ASPTSTEEEQVMLR	Phospho(S)@2	99	1656.71	2
1.1.1.1719.3	75.952	2118	707.008	3	4, 1919	QADVPAAVTDAAATTPAAEDAAK	Dehydrated(T)@14, Dehydrated(T)@15	99	2118.02	3
1.1.1.1719.4	75.967	1452.6	727.306	2	13	GDVTAEEAAGASPAK	Phospho(S)@12	99	1452.61	2
1.1.1.1721.2	76.049	2251	751.341	3	4, 1919	QADVPAAVTDAAATTPAAEDAAK	Ala->Ser@13, Phospho(T)@15	99	2250.01	3
1.1.1.1721.4	76.066	1508.58	755.299	2	1, 595	QSPDHPTVGAGMLH	Gln->pyro-Glu@N-term, Phospho(S)@2	99	1508.61	2
1.1.1.1722.2	76.087	2233.99	559.505	4	4, 1919	QADVPAAVTDAAATTPAAEDAAK	Phospho(T)@15	99	2234.01	4
1.1.1.1722.3	76.098	5027.68	1676.9	3	4, 1919	ESAAKATTDNSPSSKAEDGPAKEEPKQADVPAAVTDAAATTPAAEDAAK	Phospho(S)@2, Phospho(T)@8, Glu->His@24, Phospho(T)@41	99	5028.2	3
1.1.1.1722.4	76.12	2256.97	565.25	4	4, 1919	QADVPAAVTDAAATTPAAEDAAK	Phospho(T)@9, Asp->His@10	99	2256.04	4
1.1.1.1723.2	76.144	4467.96	1490.33	3	4, 1919	ATTDNSPSSKAEDGPAKEEPKQADVPAAVTDAAATTPAAEDAAK	Deamidated(N)@5, Phospho(S)@6, Gly->Ala@14, Phospho(T)@36	99	4468.97	3
1.1.1.1723.3	76.159	1390.63	696.322	2	612	SPSPTLGESLAPR	Phospho(S)@3	99	1390.65	2
1.1.1.1724.3	76.207	1819.81	910.913	2	1276	AASPPASASDLIEQQQK	Phospho(S)@3	99	1819.84	2
1.1.1.1725.3	76.269	1548.68	775.349	2	137	LGAPENSGISTLER	Delta:H(2)C(2)@N-term, Phospho(T)@11	99	1548.72	2
1.1.1.1726.2	76.292	2271.93	758.316	3	4, 1919	QADVPAAVTDAAATTPAAEDAAK	Phospho(T)@9, Cation:K(E)@19	99	2271.97	3
1.1.1.1726.4	76.313	1249.46	625.739	2	651	SESLSNCSIGK	Phospho(S)@1, Methylthio(C)@7	99	1249.47	2
1.1.1.1727.4	76.371	1871.86	936.935	2	467	EPVANQDPVSPSLVQGR	Phospho(S)@10	99	1871.88	2
1.1.1.1728.2	76.411	1281.61	641.81	2	4, 1919	QADVPAAVTDAAAT	Dehydrated(T)@14	99	1281.62	2
1.1.1.1728.3	76.42	1652.62	827.319	2	410	ISESGQFSDGFEDR	Phospho(S)@4	99	1652.64	2
1.1.1.1730.2	76.503	2234.93	1118.47	2	4, 1919	QADVPAAVTDAAATTPAAEDAAK	Phospho(T)@15	99	2234.01	2
1.1.1.1731.2	76.551	1480.53	741.273	2	412	DSCSSPPSLNYGK	Methylthio(C)@3, Phospho(S)@5	99	1479.54	2
1.1.1.1731.3	76.558	1479.53	740.771	2	412	DSCSSPPSLNYGK	Methylthio(C)@3, Phospho(S)@5	99	1479.54	2
1.1.1.1734.2	76.686	2233.96	1117.99	2	4, 1919	QADVPAAVTDAAATTPAAEDAAK	Phospho(T)@15	99	2234.01	2
1.1.1.1734.3	76.689	3356.39	1119.8	3	4, 1919	AEDGPAKEEPKQADVPAAVTDAAATTPAAEDAAK	Lys->Val@7, Phospho(T)@26	99	3356.53	3
1.1.1.1735.4	76.741	1776.79	889.4	2	15	QSVGSGSPVQTVGLENR	Gln->pyro-Glu@N-term, Phospho(S)@7	99	1776.8	2
1.1.1.1736.3	76.786	1563.64	782.825	2	265	SETGSTISMSSLER	Phospho(S)@11	99	1563.65	2
1.1.1.1737.2	76.828	1645.74	823.877	2	29	EPAPLNGSAAELPATK	Deamidated(N)@6, Phospho(S)@8	99	1645.76	2
1.1.1.1738.2	76.9	1594.7	798.357	2	16	GVVTNGLDVSPAEEK	Deamidated(N)@5, Phospho(S)@10	99	1594.71	2
1.1.1.1738.3	76.914	1874.8	938.409	2	1258	SQSLPNSLDYAQTSER	Phospho(S)@3	99	1874.8	2
1.1.1.1738.4	76.927	1817.77	909.891	2	38	GIGPGSPVSDVDQEEPR	Phospho(S)@6	99	1817.78	2
1.1.1.1739.2	76.955	1452.6	727.309	2	13	GDVTAEEAAGASPAK	Phospho(S)@12	99	1452.61	2
1.1.1.1739.3	76.962	3299.38	1100.8	3	13	GEGESPPVNGADEAAGATGDAIEPAPPSQEAEAK	Phospho(S)@5, Deamidated(N)@9	99	3299.4	3
1.1.1.1740.3	77.001	2784.12	929.049	3	2	TPEDISTPPEEAKPCLQTPVAIEHA	Phospho(T)@7, Methylthio(C)@15, Ile->Val@22	99	2784.24	3
1.1.1.1740.4	77.015	1299.56	650.786	2	42, 1338	NSLESISSIDR	Phospho(S)@2	99	1299.57	2
1.1.1.1742.3	77.096	2233.99	745.672	3	4, 1919	QADVPAAVTDAAATTPAAEDAAK	Phospho(T)@15	99	2234.01	3
1.1.1.1742.4	77.106	2656.1	886.375	3	57	AQPAPPELNSESEDYSPSSSETVR	Phospho(S)@10	99	2656.12	3
1.1.1.1743.4	77.155	2251	751.341	3	4, 1919	QADVPAAVTDAAATTPAAEDAAK	Ala->Ser@11, Phospho(T)@15	99	2250.01	3
1.1.1.1744.3	77.197	3316.4	1106.47	3	13	GEGESPPVNGADEAAGATGDAIEPAPPSQEAEAK	Phospho(S)@5, Deamidated(N)@9, Oxidation(D)@20	99	3315.39	3
1.1.1.1744.4	77.205	2314.03	772.351	3	1106	SAQSLSPEPVPQEEENLPQR	Phospho(S)@6	99	2314.05	3
1.1.1.1745.2	77.228	1153.5	577.757	2	1, 595	SISPPDFSPK	Phospho(S)@3	99	1153.51	2
1.1.1.1745.3	77.249	1954.84	978.429	2	146	TPSPPEEASPLPSPTASPN	Phospho(S)@3	99	1954.86	2
1.1.1.1746.3	77.302	2634.19	879.072	3	1183	LLPSSGPSAAEVSTAEEPSSPSTPTR	Phospho(S)@20	99	2634.21	3
1.1.1.1747.3	77.357	2007.86	670.295	3	209	INSVSSQLSDGPMPSPSAR	Phospho(S)@9	99	2008.89	3
1.1.1.1748.2	77.395	1480.7	741.355	2	23, 1715, 1852	VESISVGSVSPGGVK	Phospho(S)@10	99	1480.72	2
1.1.1.1749.2	77.436	2536.04	846.354	3	14, 756	SEDTVPEAASPPPSQGQHYFDR	Protein Terminal Acetyl@N-term, Phospho(S)@14	99	2536.05	3
1.1.1.1749.3	77.443	3298.39	1100.47	3	13	GEGESPPVNGADEAAGATGDAIEPAPPSQEAEAK	Phospho(S)@28	99	3298.41	3
1.1.1.1749.4	77.458	1652.63	827.32	2	410	ISESGQFSDGFEDR	Phospho(S)@4	99	1652.64	2
1.1.1.1750.2	77.482	2246.06	749.694	3	215	TVGTPIASVPGSTNTGTVPGPEK	Phospho(T)@4	99	2246.08	3
1.1.1.1750.3	77.496	1761.75	881.883	2	431	FSTYSQSPPDTPSLR	Phospho(S)@7	99	1761.76	2
1.1.1.1750.4	77.506	1963.78	982.899	2	232	SEGSPPPEEPEVTECPR	Phospho(S)@4, Methylthio(C)@15	99	1964.75	2
1.1.1.1751.2	77.532	2215.99	739.669	3	4, 1919	QADVPAAVTDAAATTPAAEDAAK	Dehydrated(D)@3, Phospho(T)@15	99	2216	3
1.1.1.1751.3	77.539	1963.76	982.89	2	135	DLTGGGDLTSPDASASSCGK	Phospho(S)@10, Methylthio(C)@18	99	1963.75	2
1.1.1.1751.4	77.545	2799.28	934.1	3	273	AAATPEPAVAQPDSTALEGATGQAPPSSK	Phospho(T)@4	99	2799.3	3
1.1.1.1752.2	77.595	2058.86	1030.44	2	857	VLGPSSSENQEGTLTDSMK	Phospho(S)@6	99	2058.88	2
1.1.1.1752.4	77.609	2305.03	769.351	3	4, 1919	QADVPAAVTDAAATTPAAEDAAK	Asp->Trp@10, Phospho(T)@15	99	2305.06	3
1.1.1.1753.3	77.659	1519.64	760.827	2	1199	LTSVSSSVDFDQR	Phospho(S)@3	99	1519.66	2
1.1.1.1753.4	77.665	2816.3	939.774	3	273	AAATPEPAVAQPDSTALEGATGQAPPSSK	Phospho(T)@4, Ala->Ser@16	99	2815.29	3
1.1.1.1754.3	77.694	2263.08	755.368	3	215	TVGTPIASVPGSTNTGTVPGPEK	Phospho(T)@4, Oxidation(P)@10	99	2262.08	3
1.1.1.1754.4	77.703	1712.67	857.342	2	1067	TELCENVDPNSPAAK	Methylthio(C)@4, Phospho(S)@11	99	1712.68	2
1.1.1.1755.4	77.765	1834.82	918.419	2	1346	NGILASPQSAPGNLDSSK	Phospho(S)@9	99	1834.85	2
1.1.1.1756.4	77.824	1744.75	873.384	2	519	ADALQAGASQFETSAAK	Phospho(S)@9	99	1744.77	2
1.1.1.1757.2	77.852	1645.75	823.881	2	29	EPAPLNGSAAELPATK	Deamidated(N)@6, Phospho(S)@8	99	1645.76	2
1.1.1.1757.3	77.858	1548.71	775.361	2	137	LGAPENSGISTLER	Delta:H(2)C(2)@N-term, Phospho(T)@11	99	1548.72	2
1.1.1.1758.2	77.903	1652.62	827.319	2	410	ISESGQFSDGFEDR	Phospho(S)@4	99	1652.64	2
1.1.1.1758.3	77.915	1674.75	838.38	2	347	PSSPNPGIEATLQER	Phospho(S)@2	99	1674.76	2
1.1.1.1758.4	77.928	2042.88	1022.45	2	38	QPGIGPGSPVSDVDQEEPR	Phospho(S)@11	99	2042.89	2
1.1.1.1759.2	77.95	1594.69	798.353	2	16	GVVTNGLDVSPAEEK	Deamidated(N)@5, Phospho(S)@10	99	1594.71	2
1.1.1.1759.3	77.96	1452.61	727.311	2	13	GDVTAEEAAGASPAK	Phospho(S)@12	99	1452.61	2
1.1.1.1759.4	77.973	1559.72	780.868	2	10	VDIVPPGGENAGSLR	Phospho(S)@13	99	1559.73	2
1.1.1.1760.3	78.017	2432.09	811.705	3	56	LDNTPASPPRSPAEPSDIPIAK	Phospho(S)@7, Phospho(S)@11	99	2432.1	3
1.1.1.1760.4	78.027	1880.87	941.442	2	585	TSESTSPPVVPPLHSPK	Protein Terminal Acetyl@N-term, Phospho(S)@15	99	1880.89	2
1.1.1.1761.4	78.092	1632.65	545.225	3	16	GVVTNGLDVSPAEEK	Deamidated(N)@5, Phospho(S)@10, Cation:K(E)@13	99	1632.67	3
1.1.1.1762.2	78.119	2234	745.672	3	4, 1919	QADVPAAVTDAAATTPAAEDAAK	Phospho(T)@15	99	2234.01	3
1.1.1.1763.2	78.17	1153.5	577.756	2	1, 595	SISPPDFSPK	Phospho(S)@3	99	1153.51	2
1.1.1.1763.3	78.187	1693.79	565.605	3	1400	TNGVSDVQLSPTLQR	Phospho(S)@10	99	1693.8	3
1.1.1.1763.4	78.198	1802.82	902.415	2	61	SPSDLSPESPVLSSPPK	Phospho(S)@6	99	1802.83	2
1.1.1.1764.4	78.258	3796.66	1266.56	3	273	SATPATDGSATPATDGSVTPATDGSITPATDGSVTPATDR	Phospho(S)@17	99	3796.68	3
1.1.1.1765.2	78.28	1153.5	577.757	2	1, 595	SISPPDFSPK	Phospho(S)@3	99	1153.51	2
1.1.1.1765.3	78.297	1208.58	605.299	2	165	VLANGVLMSPK	Deamidated(N)@4, Phospho(S)@9	99	1208.59	2
1.1.1.1765.4	78.304	2168.98	724.001	3	62	SAFTPATATGSSPSPVLGQGEK	Phospho(S)@14	99	2169	3
1.1.1.1766.2	78.333	1653.59	827.803	2	1, 595	TPEDGGYSCEITEK	Phospho(T)@1, Methylthio(C)@9	99	1653.59	2
1.1.1.1767.3	78.411	1677.66	839.839	2	1451	TVASPCSSTESLSQR	Phospho(S)@4, Methylthio(C)@6	99	1677.67	2
1.1.1.1767.4	78.43	1888.76	945.386	2	745	TASLTSASSVDGSRPQPC	Phospho(S)@3, Methylthio(C)@18	99	1888.77	2
1.1.1.1768.2	78.452	2536.02	846.346	3	14, 756	SEDTVPEAASPPPSQGQHYFDR	Protein Terminal Acetyl@N-term, Phospho(S)@10	99	2536.05	3
1.1.1.1768.3	78.458	3298.39	1100.47	3	13	GEGESPPVNGADEAAGATGDAIEPAPPSQEAEAK	Phospho(S)@5	99	3298.41	3
1.1.1.1768.4	78.474	1207.59	604.8	2	165	VLANGVLMSPK	Phospho(S)@9	99	1207.6	2
1.1.1.1769.2	78.501	2300.93	767.983	3	973	ASPALGSGPDGSGDSLEMSSLDR	Phospho(S)@2, Oxidation(M)@18	99	2300.95	3
1.1.1.1770.2	78.556	1962.82	982.416	2	14, 756	PEAASPPPSQGQHYFDR	Phospho(S)@5	99	1962.83	2
1.1.1.1770.3	78.566	1223.57	612.794	2	370	ASGVAVSDGVIK	Protein Terminal Acetyl@N-term, Phospho(S)@2	99	1223.58	2
1.1.1.1771.4	78.634	1167.54	584.776	2	213	SPQMVSAIVR	Phospho(S)@1	99	1166.55	2
1.1.1.1775.3	78.813	1032.49	517.253	2	255	ASPPGLELK	Protein Terminal Acetyl@N-term, Phospho(S)@2	99	1032.49	2
1.1.1.1777.2	78.914	2042.9	681.972	3	38	QPGIGPGSPVSDVDQEEPR	Phospho(S)@8	99	2042.89	3
1.1.1.1778.2	78.97	1452.61	727.313	2	13	GDVTAEEAAGASPAK	Phospho(S)@12	99	1452.61	2
1.1.1.1778.4	78.995	1620.72	811.368	2	12, 1718	ALGSLGGSPSLPDQDK	Phospho(S)@8	99	1620.74	2
1.1.1.1780.4	79.104	1694.76	848.388	2	1400	TNGVSDVQLSPTLQR	Deamidated(N)@2, Phospho(S)@10	99	1694.79	2
1.1.1.1781.2	79.128	3298.39	1100.47	3	13	GEGESPPVNGADEAAGATGDAIEPAPPSQEAEAK	Phospho(S)@5, Deamidated(N)@9	99	3299.4	3
1.1.1.1781.4	79.147	1892.86	947.436	2	507	QASPSGTPTPEADTTLLK	Phospho(S)@5	99	1892.88	2
1.1.1.1782.2	79.174	2261.99	755.004	3	4, 1919	QADVPAAVTDAAATTPAAEDAAK	Ala->Val@13, Phospho(T)@15	99	2262.04	3
1.1.1.1782.3	79.187	2048.83	1025.42	2	1, 595	ITSFPESESYSYETTTK	Phospho(S)@9	99	2048.85	2
1.1.1.1782.4	79.198	2202.93	735.317	3	2	QMGSTEGESDVPVLVTSESR	Oxidation(M)@2, Phospho(S)@19	99	2202.94	3
1.1.1.1783.2	79.229	1397.59	699.8	2	1, 595	PMSISPPDFSPK	Oxidation(M)@2, Phospho(S)@5	99	1397.59	2
1.1.1.1783.3	79.239	1802.81	902.414	2	61	SPSDLSPESPVLSSPPK	Phospho(S)@6	99	1802.83	2
1.1.1.1783.4	79.246	2956.3	986.441	3	144	QENGAVVPLQAGDGEEGPAPQPHSPPSTK	Gln->pyro-Glu@N-term, Phospho(S)@24	99	2956.32	3
1.1.1.1784.4	79.29	1761.81	881.913	2	307	TLNQLGTPQDTPELR	Phospho(T)@7	99	1761.83	2
1.1.1.1785.3	79.323	2920.14	974.388	3	2	TEGDSPAAALSPQMHQESVQQDFSGK	Phospho(S)@5, Oxidation(M)@14, Phospho(H)@15	99	2920.16	3
1.1.1.1786.2	79.36	2259.99	754.338	3	4, 1919	QADVPAAVTDAAATTPAAEDAAK	Ala->Pro@2, Phospho(T)@15	99	2260.03	3
1.1.1.1786.3	79.368	3316.39	1106.47	3	13	GEGESPPVNGADEAAGATGDAIEPAPPSQEAEAK	Phospho(S)@5, Deamidated(N)@9, Ile->Met@22	99	3317.36	3
1.1.1.1786.4	79.384	1995.87	998.941	2	186	SVSTPSEAGSQDDLGPLTR	Phospho(S)@10	99	1995.88	2
1.1.1.1787.2	79.409	3511.27	1171.43	3	13	EGGGDSSASSPTEEEQEQGEISACSDEGTAQEGK	Phospho(S)@6, Methylthio(C)@24	99	3511.3	3
1.1.1.1787.4	79.425	2791.11	931.376	3	139	EIEDLSQSQSPESETDYPVSTDTR	Phospho(S)@10	99	2792.16	3
1.1.1.1788.3	79.465	1403.67	702.843	2	84	SAEALGPGALVSPR	Phospho(S)@12	99	1403.68	2
1.1.1.1788.4	79.479	1714.68	858.346	2	19	SSPPMLSADDAEYPR	Phospho(S)@2	99	1714.69	2
1.1.1.1789.2	79.502	3528.29	1177.1	3	13	EGGGDSSASSPTEEEQEQGEISACSDEGTAQEGK	Glu->pyro-Glu@N-term, Phospho(S)@10, Gln->Tyr@18, Methylthio(C)@24	99	3528.3	3
1.1.1.1789.4	79.523	2536.04	846.354	3	14, 756	SEDTVPEAASPPPSQGQHYFDR	Protein Terminal Acetyl@N-term, Phospho(S)@10	99	2536.05	3
1.1.1.1790.3	79.563	1481.6	741.806	2	438	MDETSPLVSPER	Protein Terminal Acetyl@N-term, Phospho(S)@5	99	1481.61	2
1.1.1.1790.4	79.567	1397.58	699.799	2	1, 595	PMSISPPDFSPK	Oxidation(M)@2, Phospho(S)@5	99	1397.59	2
1.1.1.1791.2	79.597	1767.78	884.899	2	256	AAGALGSASSGSMPNLAAR	Phospho(S)@12	99	1767.8	2
1.1.1.1791.3	79.609	1322.58	662.297	2	1030	NLSPGAVESDVR	Phospho(S)@3	99	1322.59	2
1.1.1.1791.4	79.619	2527.05	843.357	3	308	GSLPPAALESSDSTNTTIEDEDAK	Asp->Asn@12, Phospho(S)@13, Deamidated(N)@15	99	2527.09	3
1.1.1.1792.2	79.647	2956.29	986.438	3	144	QENGAVVPLQAGDGEEGPAPQPHSPPSTK	Gln->pyro-Glu@N-term, Phospho(S)@24	99	2956.32	3
1.1.1.1792.3	79.656	1979.8	990.907	2	1162	SVSPTTEMVSNESVDYR	Phospho(S)@3	99	1979.82	2
1.1.1.1793.3	79.708	2330.02	777.682	3	201	AEPEPQEGASAGAPSPTLDLASR	Phospho(S)@15	99	2330.04	3
1.1.1.1794.4	79.772	1416.7	709.355	2	763	TVLEASPPASPLR	Phospho(S)@6	99	1416.7	2
1.1.1.1795.2	79.8	1268.56	635.285	2	350	IGSDPLAYEPK	Phospho(S)@3	99	1268.57	2
1.1.1.1796.4	79.888	1749.83	584.283	3	1042	GSPPLLDAPASPPQAPR	Phospho(S)@2	99	1749.85	3
1.1.1.1797.2	79.914	1713.74	857.879	2	1, 595	LGGDGSPTQVDVSQFGS	Phospho(S)@6, Ser->Ala@17	99	1713.72	2
1.1.1.1797.3	79.924	1285.49	643.754	2	1086	CSGPGLSPGMVR	Methylthio(C)@1, Phospho(S)@7	99	1285.5	2
1.1.1.1797.4	79.933	1785.77	893.891	2	26, 137	SNGPTPELLASSPPDNK	Dehydrated(S)@1, Deamidated(N)@2, Phospho(S)@12	99	1785.78	2
1.1.1.1798.2	79.969	1874.71	938.363	2	532	FTQSYDYLTDEEER	Phospho(T)@9	99	1874.72	2
1.1.1.1799.3	80.033	1452.6	727.309	2	13	GDVTAEEAAGASPAK	Phospho(S)@12	99	1452.61	2
1.1.1.1799.4	80.042	1705.72	853.866	2	78	STSPPPSPEVWAESR	Phospho(S)@3	99	1705.73	2
1.1.1.1802.4	80.172	3537.28	1180.1	3	13	EGGGDSSASSPTEEEQEQGEISACSDEGTAQEGK	Delta:H(2)C(2)@N-term, Phospho(S)@10, Methylthio(C)@24	99	3537.32	3
1.1.1.1804.2	80.247	1397.58	699.799	2	1, 595	PMSISPPDFSPK	Oxidation(M)@2, Phospho(S)@5	99	1397.59	2
1.1.1.1804.3	80.252	1802.81	902.414	2	61	SPSDLSPESPVLSSPPK	Phospho(S)@3	99	1802.83	2
1.1.1.1805.4	80.295	2301.02	768.014	3	442	SQGGGESISPTPPEGLAPGVEAGK	Phospho(S)@9	99	2301.05	3
1.1.1.1806.4	80.351	1602.65	802.333	2	1483	FLEESVAMSPEER	Phospho(S)@9	99	1602.66	2
1.1.1.1807.2	80.376	2260	754.342	3	4, 1919	QADVPAAVTDAAATTPAAEDAAK	Ala->Pro@2, Phospho(T)@15	99	2260.03	3
1.1.1.1807.3	80.383	893.467	447.741	2	656	AASALLLR	Phospho(S)@3	99	893.474	2
1.1.1.1808.2	80.412	3511.27	1171.43	3	13	EGGGDSSASSPTEEEQEQGEISACSDEGTAQEGK	Phospho(S)@6, Methylthio(C)@24	99	3511.3	3
1.1.1.1808.3	80.422	1454.62	728.316	2	116	TSPQELSEELSR	Phospho(S)@2, Deamidated(Q)@4	99	1455.61	2
1.1.1.1808.4	80.433	1933.74	967.879	2	75	NGTASDEEEGAGLFDSAGK	Phospho(S)@5	99	1933.76	2
1.1.1.1809.2	80.465	1793.77	897.89	2	335	SALTPPTDMPTPTTDK	Protein Terminal Acetyl@N-term, Phospho(T)@4	99	1793.78	2
1.1.1.1809.4	80.489	1494.63	748.322	2	286	LGGGGGSPGACPALGAK	Phospho(S)@7, Methylthio(C)@11	99	1494.64	2
1.1.1.1810.3	80.527	1921.81	961.913	2	1499	AIEQADLLQEEDESPR	Phospho(S)@14	99	1921.83	2
1.1.1.1811.2	80.567	2376.07	793.03	3	837	DVATSPISPTENNTTPPDALTR	Phospho(S)@8	99	2376.08	3
1.1.1.1811.3	80.577	1902.81	952.415	2	159	VDLAGSPDQEASGLPDPR	Phospho(S)@6	99	1902.84	2
1.1.1.1811.4	80.586	0	682.817	0	423	PLTSPLDDAEVK	Phospho(S)@4	99	1363.63	2
1.1.1.1812.2	80.614	2202.86	1102.44	2	1, 595	SSISPMDEPVPDSESPIEK	Phospho(S)@2, Phospho(S)@15	99	2202.87	2
1.1.1.1812.3	80.625	2527.06	843.361	3	308	GSLPPAALESSDSTNTTIEDEDAK	Phospho(S)@13	99	2527.09	3
1.1.1.1812.4	80.632	3433.45	1145.49	3	92	SLNSQVFAADGAPAETSTTGTSQGEGASTPEETR	Phospho(S)@28	99	3433.48	3
1.1.1.1814.3	80.727	1567.71	784.864	2	69	TDSQSEAVAIQAIR	Phospho(S)@3	99	1567.72	2
1.1.1.1815.2	80.767	1416.68	709.35	2	763	TVLEASPPASPLR	Phospho(S)@6	99	1416.7	2
1.1.1.1815.4	80.782	1545.62	773.816	2	414	GDFSPFGNTQGPSR	Phospho(S)@4	99	1545.62	2
1.1.1.1816.2	80.81	2718.18	907.066	3	756	LPPTEGEAYQTPGAGQGTPESSGPLTP	Phospho(T)@26	99	2718.21	3
1.1.1.1816.3	80.818	2639.95	880.989	3	773	LSSNCSGVEGDVTDEDEGAEMSQR	Methylthio(C)@5, Phospho(T)@13	99	2639.97	3
1.1.1.1816.4	80.826	2277	760.006	3	4, 1919	QADVPAAVTDAAATTPAAEDAAK	Acetyl@N-term, Phospho(T)@15	99	2276.02	3
1.1.1.1817.3	80.858	0	697.792	0	679	SFSMQDLTTIR	Phospho(S)@3, Oxidation(M)@4	99	1393.59	2
1.1.1.1818.2	80.917	2033.92	1017.97	2	201	SPSGGAAGPLLTPSQSLDGSR	Phospho(S)@14	99	2033.94	2
1.1.1.1818.4	80.942	1990.88	996.445	2	31	TSLPDAPVGISSESPSDPR	Phospho(S)@16	99	1990.89	2
1.1.1.1819.2	80.971	1510.68	756.349	2	559	ITSPLMEPSSIEK	Phospho(S)@3	99	1510.7	2
1.1.1.1819.4	80.993	2065.97	689.664	3	1393	TSPEQDLPAAAPAAAVQPPR	Phospho(S)@2	99	2065.98	3
1.1.1.1820.2	81.029	1673.66	837.837	2	2	SPLSPDTPSSEEVSY	Phospho(S)@4	99	1673.67	2
1.1.1.1820.3	81.042	1864.85	933.433	2	47, 1021	SSILLSEGTPPEEPTTK	Phospho(T)@9	99	1864.87	2
1.1.1.1820.4	81.05	1720.77	861.395	2	15	SPTGNTPPVIDSISEK	Phospho(S)@1	99	1720.79	2
1.1.1.1821.2	81.076	1705.72	853.866	2	78	STSPPPSPEVWAESR	Phospho(S)@3	99	1705.73	2
1.1.1.1822.4	81.157	2216.96	1109.49	2	4, 1919	QADVPAAVTDAAATTPAAEDAAK	Gln->pyro-Glu@N-term, Phospho(T)@15	99	2216.98	2
1.1.1.1823.4	81.228	1424.69	713.352	2	32	PFPTGTPPPLPPK	Phospho(T)@6	99	1424.71	2
1.1.1.1824.2	81.255	1397.59	699.8	2	1, 595	PMSISPPDFSPK	Oxidation(M)@2, Phospho(S)@5	99	1397.59	2
1.1.1.1824.3	81.259	1802.69	902.353	2	776	DVEMGNSVIEENEMK	Phospho(S)@7	99	1802.71	2
1.1.1.1825.2	81.317	1927.8	964.906	2	212	SVSPTVNPMSTAMQNER	Phospho(S)@3	99	1927.82	2
1.1.1.1826.4	81.398	1840.94	614.653	3	424	VPQSLTTAPASPPVLQR	Phospho(S)@11	99	1840.94	3
1.1.1.1827.2	81.425	1454.62	728.316	2	116	TSPQELSEELSR	Phospho(S)@2	99	1454.63	2
1.1.1.1827.3	81.433	3511.29	1171.44	3	13	EGGGDSSASSPTEEEQEQGEISACSDEGTAQEGK	Phospho(S)@10, Methylthio(C)@24	99	3511.3	3
1.1.1.1828.2	81.474	1793.76	897.887	2	335	SALTPPTDMPTPTTDK	Protein Terminal Acetyl@N-term, Phospho(T)@4	99	1793.78	2
1.1.1.1828.4	81.502	1736.73	869.37	2	494	LLDPEDVDVSSPDEK	Phospho(S)@11	99	1736.74	2
1.1.1.1829.3	81.545	1153.53	577.77	2	17, 60, 1537, 1671	DLSLEEIQK	Phospho(S)@3	99	1153.53	2
1.1.1.1830.2	81.586	1235.58	618.799	2	227	SASADNLILPR	Phospho(S)@3	99	1235.59	2
1.1.1.1830.3	81.596	1722.86	862.438	2	23, 1715, 1852	VISQTNLITTVTPEK	Deamidated(N)@6, Phospho(T)@12	99	1723.86	2
1.1.1.1830.4	81.612	1153.52	577.769	2	17, 60, 1537, 1671	DLSLEEIQK	Phospho(S)@3	99	1153.53	2
1.1.1.1831.2	81.643	2202.86	1102.44	2	1, 595	SSISPMDEPVPDSESPIEK	Phospho(S)@4, Phospho(S)@15	99	2202.87	2
1.1.1.1832.3	81.707	1772.77	887.39	2	33	TLETPAAQMEGFLNR	Phospho(T)@4, Oxidation(M)@9	99	1772.78	2
1.1.1.1832.4	81.717	1781.81	891.91	2	645	GQGTASPGSVSDLAQTVK	Phospho(S)@6	99	1781.82	2
1.1.1.1833.2	81.747	2122.89	1062.45	2	1, 595	SSISPMDEPVPDSESPIEK	Phospho(S)@15	99	2122.9	2
1.1.1.1833.3	81.755	1373.63	687.824	2	14, 756	VTMILQSPSFR	Oxidation(M)@3, Phospho(S)@7	99	1373.64	2
1.1.1.1834.2	81.801	1568.69	785.354	2	676	SLSSPTDNLELSAR	Phospho(S)@4	99	1568.71	2
1.1.1.1834.3	81.812	1452.6	727.308	2	13	GDVTAEEAAGASPAK	Phospho(S)@12	99	1452.61	2
1.1.1.1835.3	81.852	2718.18	907.068	3	756	LPPTEGEAYQTPGAGQGTPESSGPLTP	Phospho(T)@26	99	2718.21	3
1.1.1.1836.2	81.896	1080.43	541.224	2	1, 595	PDSESPIEK	Phospho(S)@5	99	1080.44	2
1.1.1.1836.4	81.91	2451.96	818.329	3	9, 1592	DGSPDAPATPEKEEVPFSEYK	Phospho(S)@3, Phospho(T)@9	99	2451.98	3
1.1.1.1838.4	82.005	2956.31	986.443	3	144	QENGAVVPLQAGDGEEGPAPQPHSPPSTK	Gln->pyro-Glu@N-term, Phospho(S)@24	99	2956.32	3
1.1.1.1839.2	82.04	2160.84	721.286	3	1, 595	SSISPMDEPVPDSESPIEK	Cation:K(E)@8, Phospho(S)@15	99	2160.86	3
1.1.1.1839.3	82.05	2233.99	1118	2	4, 1919	QADVPAAVTDAAATTPAAEDAAK	Phospho(T)@15	99	2234.01	2
1.1.1.1840.2	82.103	1336.58	669.298	2	1454	LDLISEGEEPR	Phospho(S)@5	99	1336.59	2
1.1.1.1840.3	82.115	1205.61	603.815	2	197	LLSPVAAASAAR	Phospho(S)@3	99	1205.62	2
1.1.1.1841.2	82.154	2216.97	1109.49	2	4, 1919	QADVPAAVTDAAATTPAAEDAAK	Gln->pyro-Glu@N-term, Phospho(T)@15	99	2216.98	2
1.1.1.1841.3	82.171	1820.8	911.408	2	4, 1919	PAAVTDAAATTPAAEDAAK	Phospho(T)@11	99	1820.82	2
1.1.1.1841.4	82.182	1254.56	628.285	2	724	FGSADNIPNLK	Phospho(S)@3	99	1254.56	2
1.1.1.1843.3	82.292	1445.68	723.847	2	227	RSASADNLILPR	Arg->Glu@1, Phospho(S)@2, Phospho(S)@4	99	1444.6	2
1.1.1.1843.4	82.303	1769.76	885.889	2	974	SSSPILSEEEAEGSLR	Phospho(S)@3	99	1769.77	2
1.1.1.1844.2	82.337	1930.94	644.654	3	23, 1715, 1852	VISQTNLITTVTPEKK	Phospho(S)@3, Phospho(T)@12	99	1930.94	3
1.1.1.1844.3	82.348	2254.93	752.649	3	4, 1919	QADVPAAVTDAAATTPAAEDAAK	Gln->pyro-Glu@N-term, Cation:K(D)@10, Phospho(T)@15	99	2254.94	3
1.1.1.1844.4	82.355	1630.75	816.383	2	304	ALPSVGLPSDQSPQR	Phospho(S)@12	99	1630.77	2
1.1.1.1845.2	82.383	2444.08	1223.05	2	4, 1919	PKQADVPAAVTDAAATTPAAEDAAK	Lys->Leu@2, Phospho(T)@17	99	2444.15	2
1.1.1.1847.2	82.488	2217.89	1109.95	2	4, 1919	QADVPAAVTDAAATTPAAEDAAK	Asp->Val@3, Phospho(T)@15	99	2218.05	2
1.1.1.1847.3	82.493	4433.92	1478.98	3	4, 1919	ATTDNSPSSKAEDGPAKEEPKQADVPAAVTDAAATTPAAEDAAK	Phospho(T)@2, Thr->Val@3, Dehydrated(S)@9, Phospho(T)@36	99	4433.98	3
1.1.1.1848.2	82.547	2352.06	785.027	3	50	QVQEAIAGISSAAQATSPTDEAK	Phospho(S)@17	99	2352.08	3
1.1.1.1848.4	82.561	2925.21	976.077	3	20	SPPDQSAVPNTPPSTPVKLEGAGDGCAK	Deamidated(N)@10, Phospho(T)@11, Phospho(S)@14, Methylthio(C)@26	99	2926.22	3
1.1.1.1849.2	82.587	1235.58	618.799	2	227	SASADNLILPR	Phospho(S)@3	99	1235.59	2
1.1.1.1850.2	82.631	1286.53	644.274	2	1, 595	SLMSSPEDLTK	Phospho(S)@5	99	1286.55	2
1.1.1.1850.3	82.639	2296.94	766.653	3	92	AQCETLSPDGLPEEQPQTTK	Methylthio(C)@3, Phospho(S)@7	99	2296.96	3
1.1.1.1850.4	82.646	1723.77	862.894	2	264	QAQSPSGVSSEVEVLK	Phospho(S)@4	99	1723.8	2
1.1.1.1851.2	82.669	4433.93	1478.98	3	4, 1919	ATTDNSPSSKAEDGPAKEEPKQADVPAAVTDAAATTPAAEDAAK	Dehydrated(T)@2, Thr->Val@3, Phospho(S)@9, Phospho(T)@36	99	4433.98	3
1.1.1.1851.3	82.676	1723.78	862.895	2	264	QAQSPSGVSSEVEVLK	Phospho(S)@4	99	1723.8	2
1.1.1.1851.4	82.681	2562.15	855.058	3	50	QVQEAIAGISSAAQATSPTDEAK	Phospho(S)@10, Ser->His@11, Phospho(T)@16, Phospho(S)@17	99	2562.04	3
1.1.1.1852.4	82.746	1208.58	605.295	2	165	VLANGVLMSPK	Deamidated(N)@4, Phospho(S)@9	99	1208.59	2
1.1.1.1853.2	82.771	2122.88	1062.45	2	1, 595	SSISPMDEPVPDSESPIEK	Phospho(S)@4	99	2122.9	2
1.1.1.1853.3	82.783	1902.81	952.412	2	405	SSSGLATYSPPMGPVSER	Phospho(S)@9	99	1901.82	2
1.1.1.1853.4	82.8	1765.74	883.877	2	110	DSASPGAASGLDPLDSAR	Phospho(S)@4	99	1765.75	2
1.1.1.1854.2	82.83	1693.77	847.893	2	261	QAQSPGGVSSEVEVLK	Phospho(S)@4	99	1693.79	2
1.1.1.1855.2	82.895	0	501.241	0	1, 595	PDSESPIEK		99	1000.47	2
1.1.1.1855.3	82.898	2122.89	1062.45	2	1, 595	SSISPMDEPVPDSESPIEK	Phospho(S)@4	99	2122.9	2
1.1.1.1855.4	82.907	1496.64	749.326	2	364	EASLYSPPSTLPR	Phospho(S)@6	99	1496.69	2
1.1.1.1856.3	82.959	1273.62	637.82	2	317	PAILSPSLDGPK	Phospho(S)@5	99	1273.63	2
1.1.1.1857.2	83.012	1403.67	702.842	2	84	SAEALGPGALVSPR	Phospho(S)@1	99	1403.68	2
1.1.1.1857.3	83.027	2025.86	1013.94	2	38	QPGIGPGSPVSDVDQEEPR	Gln->pyro-Glu@N-term, Phospho(S)@8	99	2025.87	2
1.1.1.1858.2	83.071	1375.67	688.844	2	127	TSPQAPGLVASIR	Phospho(S)@2	99	1375.69	2
1.1.1.1858.3	83.079	2233.98	1118	2	4, 1919	QADVPAAVTDAAATTPAAEDAAK	Phospho(T)@15	99	2234.01	2
1.1.1.1859.3	83.158	1890.9	946.457	2	85, 899	QGAIVAVTGDGVNDSPALK	Phospho(S)@15	99	1890.91	2
1.1.1.1860.2	83.2	2216.97	1109.49	2	4, 1919	QADVPAAVTDAAATTPAAEDAAK	Gln->pyro-Glu@N-term, Phospho(T)@15	99	2216.98	2
1.1.1.1860.3	83.209	1720.73	861.373	2	51, 964	LLDAEDVDVPSPDEK	Phospho(S)@11	99	1720.74	2
1.1.1.1860.4	83.242	1820.81	911.411	2	4, 1919	PAAVTDAAATTPAAEDAAK	Phospho(T)@11	99	1820.82	2
1.1.1.1861.2	83.286	2202.85	1102.43	2	1, 595	SSISPMDEPVPDSESPIEK	Phospho(S)@4, Phospho(S)@15	99	2202.87	2
1.1.1.1862.2	83.341	2216.98	740	3	4, 1919	QADVPAAVTDAAATTPAAEDAAK	Gln->pyro-Glu@N-term, Phospho(T)@15	99	2216.98	3
1.1.1.1862.3	83.354	0	459.277	0	127	TSPQAPGLVASIR	Phospho(S)@2	99	1375.69	3
1.1.1.1863.2	83.401	1338.66	670.339	2	83	VTQILQSPAFR	Phospho(S)@7	99	1338.67	2
1.1.1.1863.4	83.435	1369.63	685.82	2	302	GNSDGYIIPINK	Phospho(S)@3	99	1369.63	2
1.1.1.1864.2	83.468	2028.82	677.282	3	742	TAQDPGISPSQSLCAEGSR	Phospho(S)@8, Methylthio(C)@14	99	2028.83	3
1.1.1.1864.3	83.483	2027.86	1014.93	2	742	TAQDPGISPSQSLCAEGSR	Phospho(S)@8, Methylthio(C)@14	99	2028.83	2
1.1.1.1865.2	83.535	1875.84	938.926	2	507	QASPSGTPTPEADTTLLK	Gln->pyro-Glu@N-term, Phospho(S)@3	99	1875.85	2
1.1.1.1865.3	83.546	1729.76	865.888	2	202	EQLMNSSLGSGTASLR	Phospho(S)@10	99	1729.77	2
1.1.1.1866.3	83.61	1348.65	675.33	2	242	AGTPTPPVFQVR	Phospho(T)@3	99	1348.65	2
1.1.1.1866.4	83.628	2186.93	1094.47	2	2	QMGSTEGESDVPVLVTSESR	Phospho(S)@19	99	2186.94	2
1.1.1.1867.2	83.653	2187.12	730.047	3	10	VVTQLPGATSPGKVEAPSLQK	Phospho(S)@10	99	2186.13	3
1.1.1.1867.3	83.667	1286.54	644.279	2	1, 595	SLMSSPEDLTK	Phospho(S)@5	99	1286.55	2
1.1.1.1868.2	83.713	2273.06	758.692	3	8	QEPDPGPNVEPSITPPAVPPR	Phospho(T)@14	99	2273.07	3
1.1.1.1868.3	83.723	2550.11	851.043	3	201	GYAEPEPQEGASAGAPSPTLDLASR	Phospho(S)@17	99	2550.13	3
1.1.1.1869.3	83.794	2122.89	1062.45	2	1, 595	SSISPMDEPVPDSESPIEK	Phospho(S)@2	99	2122.9	2
1.1.1.1870.4	83.841	3124.32	1042.45	3	1, 595	TLEVVSPSQSVTGSAGHTPYYQSPTDEK	Phospho(S)@6, Phospho(S)@23	99	3124.33	3
1.1.1.1871.2	83.871	3204.28	1069.1	3	1, 595	TLEVVSPSQSVTGSAGHTPYYQSPTDEK	Phospho(S)@6, Phospho(S)@14, Phospho(S)@23	99	3204.3	3
1.1.1.1871.4	83.903	1452.61	727.311	2	13	GDVTAEEAAGASPAK	Phospho(S)@12	99	1452.61	2
1.1.1.1872.2	83.937	1496.68	749.347	2	364	EASLYSPPSTLPR	Phospho(S)@6	99	1496.69	2
1.1.1.1872.3	83.945	0	782.326	0	1, 595	TLEVVSPSQSVTGSAGHTPYYQSPTDEK	Phospho(S)@8, Phospho(H)@17, Deamidated(Q)@22	99	3125.32	4
1.1.1.1874.3	84.044	1765.76	883.889	2	782	QLAELETEDGLRESP	Phospho(S)@14	99	1765.78	2
1.1.1.1875.2	84.083	1800.77	901.39	2	387	VTSPTTYVLDEDEPR	Phospho(S)@3	99	1800.78	2
1.1.1.1876.2	84.138	3125.25	1042.76	3	1, 595	TLEVVSPSQSVTGSAGHTPYYQSPTDEK	Phospho(S)@6, Deamidated(Q)@9, Phospho(S)@23	99	3125.32	3
1.1.1.1878.4	84.257	2216.96	739.995	3	4, 1919	QADVPAAVTDAAATTPAAEDAAK	Gln->pyro-Glu@N-term, Phospho(T)@15	99	2216.98	3
1.1.1.1881.2	84.404	1426.68	714.349	2	724	ALGVISNFQSSPK	Phospho(S)@11	99	1426.69	2
1.1.1.1881.4	84.428	1791.78	896.895	2	540	LFGGFNSSDTVTSPQR	Phospho(S)@13	99	1791.78	2
1.1.1.1882.2	84.468	1754.88	585.966	3	600	LPPGSSELALSSPPPVK	Phospho(S)@12	99	1754.89	3
1.1.1.1883.2	84.55	2033.93	678.985	3	201	SPSGGAAGPLLTPSQSLDGSR	Phospho(S)@3	99	2033.94	3
1.1.1.1883.3	84.56	1749.59	875.802	2	1, 595	SPDTSAYCYETMEK	Phospho(S)@1, Methylthio(C)@8	99	1749.6	2
1.1.1.1884.4	84.648	1681.67	841.842	2	1448	EMDMSPEEVVPSPR	Phospho(S)@5	99	1681.67	2
1.1.1.1886.2	84.753	2273.07	758.696	3	8	QEPDPGPNVEPSITPPAVPPR	Phospho(T)@14	99	2273.07	3
1.1.1.1886.4	84.772	2227.97	1114.99	2	2	SPLSPDTPSSEEVSYEVTPK	Phospho(S)@4	99	2227.98	2
1.1.1.1887.2	84.806	1707.67	854.84	2	82	GSESPNSFLDQEYR	Phospho(S)@4	99	1707.68	2
1.1.1.1887.3	84.82	1887.83	944.921	2	1177	SDSVSNLELSEDSVVTK	Phospho(S)@3	99	1887.84	2
1.1.1.1888.2	84.86	3124.32	1042.45	3	1, 595	TLEVVSPSQSVTGSAGHTPYYQSPTDEK	Phospho(S)@6, Phospho(S)@23	99	3124.33	3
1.1.1.1888.3	84.87	1898.73	950.373	2	45, 757	DCSYGAVTSPTSTLESR	Methylthio(C)@2, Phospho(S)@9	99	1898.74	2
1.1.1.1888.4	84.888	2062.99	688.671	3	1480	TLVLSSSPTSPTQEPLAAGK	Phospho(S)@7	99	2063.02	3
1.1.1.1889.4	84.942	2438.07	813.698	3	2	SPLSPDTPSSEEVSYEVTPK	Phospho(S)@4, Phospho(T)@7, Phospho(S)@9, Ser->His@10	99	2437.94	3
1.1.1.1890.2	84.984	1337.59	669.802	2	45	ISSSPLGSHQVF	Phospho(S)@4	99	1337.6	2
1.1.1.1891.2	85.046	959.434	480.724	2	802	TLSIDKGF	Phospho(S)@3	99	959.437	2
1.1.1.1891.4	85.081	2245	749.341	3	2	SPLSPDTPSSEEVSYEVTPK	Phospho(S)@4, Oxidation(P)@8	99	2243.97	3
1.1.1.1892.2	85.106	1723.73	862.873	2	66	EVSPMSAPNMPSIER	Phospho(S)@3	99	1723.73	2
1.1.1.1892.3	85.123	1327.61	664.811	2	54	SIQSDAPVYLR	Phospho(S)@4	99	1327.62	2
1.1.1.1894.2	85.238	2409.89	1205.95	2	50	TPEELEDDSDFEQEDYDVR	Phospho(S)@9	99	2409.9	2
1.1.1.1894.3	85.253	1428.63	715.322	2	1157	TTNSSLEEIIDK	Phospho(S)@5	99	1428.64	2
1.1.1.1895.2	85.308	2904.09	969.036	3	2	TEGDSPAAALSPQMHQESVQQDFSGK	Phospho(T)@1, Phospho(S)@11	99	2904.17	3
1.1.1.1896.3	85.397	1557.69	779.853	2	1503	MDVSESLISSSPVK	Phospho(S)@11	99	1557.7	2
1.1.1.1897.2	85.458	1947.82	974.917	2	256	LLGSENDTGSPDFYTPR	Phospho(S)@10	99	1947.83	2
1.1.1.1897.3	85.47	2904.15	969.059	3	2	TEGDSPAAALSPQMHQESVQQDFSGK	Phospho(S)@5, Phospho(S)@11	99	2904.17	3
1.1.1.1898.2	85.518	1656.78	829.395	2	50	VYGTAAVNSPVVSWK	Phospho(S)@9	99	1656.79	2
1.1.1.1898.3	85.531	1909.9	637.64	3	1145	VEQALSEVASSLQSSAPK	Phospho(S)@11	99	1909.9	3
1.1.1.1900.4	85.69	1618.68	810.349	2	70	LLQMDSGYASIEGR	Phospho(S)@10	99	1618.71	2
1.1.1.1901.3	85.726	2095.93	1048.97	2	1, 595	TLEVVSPSQSVTGSAGHTPY	Phospho(S)@6	99	2095.95	2
1.1.1.1901.4	85.738	2151.96	718.327	3	2	SIDSNSSPEEAQFQPIVPK	Phospho(S)@7	99	2151.97	3
1.1.1.1902.2	85.77	2273.06	758.695	3	8	QEPDPGPNVEPSITPPAVPPR	Phospho(T)@14	99	2273.07	3
1.1.1.1902.3	85.784	2182.02	728.347	3	151	QSGTPPGVGAPGIPGASVVGGAGGR	Phospho(S)@2	99	2182.05	3
1.1.1.1904.2	85.88	1964.85	983.431	2	163	TTSPDLFESQSLTSASSK	Phospho(S)@3	99	1964.86	2
1.1.1.1904.3	85.895	3124.31	1042.44	3	1, 595	TLEVVSPSQSVTGSAGHTPYYQSPTDEK	Phospho(T)@1, Leu->Met@2, Phospho(S)@6, Dehydrated(T)@25	99	3124.28	3
1.1.1.1905.2	85.952	2235	746.008	3	1, 595	SPSLSPSPPSPIEKTPLGER	Phospho(S)@5, Phospho(S)@10	99	2235.02	3
1.1.1.1906.4	86.06	2158.97	720.663	3	28	LPAAVSLYSPTDEQSVMQK	Phospho(S)@9, Oxidation(M)@17	99	2158.99	3
1.1.1.1907.2	86.105	1732.81	867.412	2	1362	ALPAGPSLEEASLSSPK	Phospho(S)@15	99	1732.83	2
1.1.1.1907.3	86.139	2148.9	1075.46	2	1, 595	SSISPMDEPVPDSESPIEK	Delta:H(2)C(2)@N-term, Phospho(S)@2	99	2148.92	2
1.1.1.1908.2	86.189	2046.91	683.311	3	100	LEASTSDPLPAGGGSVLPGSR	Phospho(S)@4	99	2046.96	3
1.1.1.1908.4	86.219	2118.04	707.022	3	140	ASGPLSPPTGPPSPVPTGPAVR	Phospho(S)@6	99	2118.05	3
1.1.1.1909.2	86.246	2409.89	804.303	3	50	TPEELEDDSDFEQEDYDVR	Phospho(S)@9	99	2409.9	3
1.1.1.1909.3	86.254	2794.23	932.417	3	51, 964	EVEEELAASGGQSPTGEQIPQFQQR	Phospho(S)@13	99	2794.24	3
1.1.1.1909.4	86.263	2993.37	998.797	3	514	APEASEAAATQASPTTQLSETQVLAAENK	Phospho(T)@10	99	2993.39	3
1.1.1.1910.2	86.295	1146.58	574.295	2	304	GSPSGLAPILR	Phospho(S)@2	99	1146.58	2
1.1.1.1910.4	86.319	2288	763.676	3	4, 1919	QADVPAAVTDAAATTPAAEDAAK	Gln->Thr@1, Phospho(T)@14, Phospho(T)@15	99	2286.97	3
1.1.1.1911.3	86.361	2120.96	707.994	3	484	LNETELTDLEAQQESPPK	Phospho(S)@15	99	2120.95	3
1.1.1.1911.4	86.376	2416.09	806.37	3	735	CQPGGGPPSPPPGIPGQPLPSPTR	Methylthio(C)@1, Phospho(S)@21	99	2416.11	3
1.1.1.1912.3	86.424	2409.9	804.307	3	301	AGALAEASSSYLPTDSQYPSPSK	Pro->Thr@13, Phospho(S)@20	99	2410.06	3
1.1.1.1912.4	86.443	1286.55	644.281	2	1, 595	SLMSSPEDLTK	Phospho(S)@4	99	1286.55	2
1.1.1.1913.3	86.48	2123.92	1062.97	2	59	EAAGGNDSSGATSPINPAVALE	Glu->pyro-Glu@N-term, Phospho(T)@12, Deamidated(N)@16, Leu->Phe@21	99	2123.87	2
1.1.1.1914.2	86.532	1656.72	829.367	2	677	TQFEDLVPSPTSEK	Phospho(S)@9	99	1656.73	2
1.1.1.1914.3	86.541	2496.06	833.026	3	735	CQPGGGPPSPPPGIPGQPLPSPTR	Methylthio(C)@1, Phospho(S)@9, Phospho(S)@21	99	2496.07	3
1.1.1.1915.3	86.6	2409.92	804.313	3	50	TPEELEDDSDFEQEDYDVR	Phospho(S)@9	99	2409.9	3
1.1.1.1915.4	86.612	1706.77	854.394	2	584	EVSPGVGTEVQGALER	Phospho(S)@3	99	1706.79	2
1.1.1.1916.2	86.65	1532.77	767.393	2	34	PSISVISPTSPGALK	Phospho(S)@7	99	1532.79	2
1.1.1.1916.4	86.684	1452.6	727.308	2	13	GDVTAEEAAGASPAK	Phospho(S)@12	99	1452.61	2
1.1.1.1917.2	86.709	2865.27	956.096	3	146	IDVESTELASSESPQAAELEAGAPQEK	Phospho(S)@13	99	2865.28	3
1.1.1.1917.4	86.739	1097.51	549.763	2	177	GSLASLDSLR	Phospho(S)@5	99	1097.51	2
1.1.1.1918.2	86.772	2273.06	758.693	3	8	QEPDPGPNVEPSITPPAVPPR	Phospho(T)@14	99	2273.07	3
1.1.1.1918.3	86.785	2246.99	750.004	3	246	LPNTYPNSPSPGPGGLGGSVHY	Phospho(S)@8	99	2247	3
1.1.1.1919.2	86.833	1771.82	886.916	2	303	EASQGRGQESQVPSNSK	Deamidated(Q)@4, Dehydrated(S)@14, Deamidated(N)@15	99	1771.8	2
1.1.1.1919.3	86.844	2949.36	984.128	3	30, 1337	MAPTPIPTRSPSDSSTASTPITEQIER	Phospho(S)@10	99	2949.38	3
1.1.1.1919.4	86.86	2144.86	1073.44	2	1514	AEGLDYDTFPEAPASPEEK	Phospho(S)@15	99	2144.88	2
1.1.1.1921.2	86.955	2277.97	760.332	3	274	QSVMNSPTATMNNTHSNILR	Gln->pyro-Glu@N-term, Phospho(S)@6	99	2277.99	3
1.1.1.1921.3	86.972	3124.33	1042.45	3	1, 595	TLEVVSPSQSVTGSAGHTPYYQSPTDEK	Phospho(S)@6, Deamidated(Q)@9, Phospho(Y)@21	99	3125.32	3
1.1.1.1921.4	86.988	3105.42	1036.15	3	764	QTPPASPSPQPAEDRPPSSPIYEDAAPLK	Gln->pyro-Glu@N-term, Phospho(S)@19	99	3105.43	3
1.1.1.1922.2	87.026	1271.65	636.83	2	325	AQSPLLPEPLK	Phospho(S)@3	99	1271.65	2
1.1.1.1923.3	87.135	2127.02	710.015	3	477	PFSPPITSNTSPPPTAPLAR	Phospho(S)@11	99	2127.04	3
1.1.1.1924.3	87.191	1963.83	982.924	2	7	LSTEPSPDFSNYSEIAK	Phospho(S)@6	99	1963.85	2
1.1.1.1926.2	87.309	3480.68	871.178	4	3	VPATSKPSPTPTPTPAGAASPLAAVAAPATEAPQAK	Phospho(S)@5, Phospho(S)@8	99	3480.69	4
1.1.1.1926.3	87.313	3480.67	871.176	4	3	VPATSKPSPTPTPTPAGAASPLAAVAAPATEAPQAK	Phospho(S)@8, Phospho(S)@20	99	3480.69	4
1.1.1.1926.4	87.318	3480.68	1161.23	3	3	VPATSKPSPTPTPTPAGAASPLAAVAAPATEAPQAK	Phospho(S)@5, Phospho(S)@20	99	3480.69	3
1.1.1.1927.2	87.35	1082.5	542.255	2	362	SGLSLEELR	Phospho(S)@4	99	1082.5	2
1.1.1.1927.3	87.357	2284.94	762.655	3	973	ASPALGSGPDGSGDSLEMSSLDR	Phospho(S)@2	99	2284.95	3
1.1.1.1928.2	87.394	2416.08	806.367	3	735	CQPGGGPPSPPPGIPGQPLPSPTR	Methylthio(C)@1, Phospho(S)@9	99	2416.11	3
1.1.1.1928.4	87.421	2256.03	753.017	3	8	QEPDPGPNVEPSITPPAVPPR	Gln->pyro-Glu@N-term, Phospho(T)@14	99	2256.05	3
1.1.1.1929.4	87.478	3325.28	1109.43	3	966	GEGGCPCESGAGGDTSTVAPSASESPAGSTSTLAR	Methylthio(C)@5, Methylthio(C)@7, Phospho(S)@25	99	3325.29	3
1.1.1.1930.3	87.517	3497.7	875.433	4	3	VPATSKPSPTPTPTPAGAASPLAAVAAPATEAPQAK	Phospho(S)@8, Phospho(S)@20, Ala->Ser@24	99	3496.69	4
1.1.1.1931.2	87.562	1423.63	712.823	2	218	STELVLSPDMPR	Phospho(S)@7	99	1423.64	2
1.1.1.1931.3	87.567	2284.95	762.656	3	973	ASPALGSGPDGSGDSLEMSSLDR	Phospho(S)@2	99	2284.95	3
1.1.1.1932.2	87.614	2284.01	762.343	3	973	ASPALGSGPDGSGDSLEMSSLDR	Phospho(S)@2	99	2284.95	3
1.1.1.1932.3	87.627	1499.62	750.819	2	351	GMGGSAERLEESVV	Phospho(S)@5	99	1499.63	2
1.1.1.1932.4	87.636	2267.97	756.997	3	801	DTVDSAGTSPTAVLAAGEDAGAGR	Phospho(S)@9	99	2267.99	3
1.1.1.1933.2	87.66	3481.6	1161.54	3	3	VPATSKPSPTPTPTPAGAASPLAAVAAPATEAPQAK	Phospho(S)@5, Phospho(S)@20	99	3480.69	3
1.1.1.1934.2	87.714	3613.37	1205.46	3	94	NSAYTEPGDSCVDMETDPSEGPGPGDPAGGGTPPAR	Methylthio(C)@11, Phospho(T)@32	99	3613.4	3
1.1.1.1935.4	87.797	1676.75	839.383	2	261	QAQSPGGVSSEVEVLK	Gln->pyro-Glu@N-term, Phospho(S)@4	99	1676.77	2
1.1.1.1936.3	87.834	1604.77	803.39	2	196	ASPGPGGLSGGESLLVK	Phospho(S)@2	99	1604.78	2
1.1.1.1937.3	87.881	1423.63	712.825	2	218	STELVLSPDMPR	Phospho(S)@7	99	1423.64	2
1.1.1.1937.4	87.891	3691.77	923.951	4	1019	AVPQTDVLQPPQAPAAPQQAVQPQVQNEQQQMY	Phospho(T)@5, Glu->Asp@28	99	3692.73	4
1.1.1.1938.2	87.932	2046.83	1024.42	2	391	STETSDFENIESPLNER	Phospho(S)@12	99	2046.84	2
1.1.1.1938.3	87.945	2271.99	758.336	3	8	QEPDPGPNVEPSITPPAVPPR	Phospho(T)@14	99	2273.07	3
1.1.1.1938.4	87.963	1452.61	727.314	2	13	GDVTAEEAAGASPAK	Phospho(S)@12	99	1452.61	2
1.1.1.1940.2	88.05	2666.26	889.761	3	3	NLSSTVLANQGAVLSPSTPASAGETSK	Phospho(S)@17	99	2666.28	3
1.1.1.1940.4	88.078	1840.89	614.636	3	62	LLSPGTSKITPTELPK	Phospho(S)@3, Phospho(T)@12	99	1840.9	3
1.1.1.1941.2	88.118	1665.77	833.891	2	194	AIPNGFGTSPLTPSAR	Deamidated(N)@4, Phospho(S)@9	99	1665.78	2
1.1.1.1941.4	88.146	2772.15	925.058	3	442	GPPEGSETMPYIDESPTMSPQLSAR	Phospho(S)@15, Oxidation(M)@18	99	2772.17	3
1.1.1.1942.4	88.183	3402.33	1135.12	3	1, 595	GSAESPDEGITTTEGEGECEQTPEELEPVEK	Phospho(T)@11, Methylthio(C)@19	99	3402.35	3
1.1.1.1943.2	88.215	2555.13	852.719	3	1060	ATTPPNQGRPDSPVYANLQELK	Phospho(T)@3, Phospho(S)@12	99	2555.15	3
1.1.1.1944.4	88.271	5497.25	917.216	6	5, 216	AEEPAPGATADDAPSAAGPEQEAPAATDEPAASAAPSASPEPQPECSPEAPPAPVAE	Phospho(S)@15, Methylthio(C)@46	99	5497.33	6
1.1.1.1945.3	88.301	2817.37	940.131	3	3	PSPTPTPTPAGAASPLAAVAAPATEAPQAK	Phospho(S)@14	99	2817.39	3
1.1.1.1946.4	88.348	1484.64	743.326	2	244	DTTSPMELAALEK	Phospho(S)@4	99	1484.65	2
1.1.1.1950.3	88.508	3027.46	1010.16	3	3	PSPTPTPTPAGAASPLAAVAAPATEAPQAK	Phospho(T)@4, Phospho(T)@6, Phospho(T)@8, Ser->His@14	99	3027.35	3
1.1.1.1951.3	88.549	2838.1	947.041	3	3	PSPTPTPTPAGAASPLAAVAAPATEAPQAK	Phospho(S)@14, Gln->Phe@28	99	2836.4	3
1.1.1.1951.4	88.56	1699.71	850.86	2	183	AVSAECLGPPLDSSTK	Phospho(S)@3, Methylthio(C)@6	99	1699.72	2
1.1.1.1952.3	88.596	5497.27	1100.46	5	5, 216	AEEPAPGATADDAPSAAGPEQEAPAATDEPAASAAPSASPEPQPECSPEAPPAPVAE	Phospho(S)@39, Methylthio(C)@46	99	5497.33	5
1.1.1.1953.2	88.639	2072.01	691.679	3	632	AAASGPASASAPAAEILLTPAR	Phospho(T)@19	99	2072.03	3
1.1.1.1953.3	88.654	1308.65	655.335	2	1140	AAALSLSTLASPK	Phospho(S)@11	99	1308.67	2
1.1.1.1953.4	88.667	1398.64	700.328	2	18, 253	IMNTFSVVPSPK	Phospho(S)@10	99	1398.66	2
1.1.1.1955.2	88.778	2817.35	705.344	4	3	PSPTPTPTPAGAASPLAAVAAPATEAPQAK	Phospho(S)@14	99	2817.39	4
1.1.1.1955.4	88.809	2043.89	682.305	3	257	SNSPLPSIQLQPQSPSASK	Phospho(S)@16	99	2044.98	3
1.1.1.1956.4	88.867	3400.7	1134.58	3	3	VPATSKPSPTPTPTPAGAASPLAAVAAPATEAPQAK	Phospho(S)@8	99	3400.73	3
1.1.1.1957.2	88.897	3400.7	851.182	4	3	VPATSKPSPTPTPTPAGAASPLAAVAAPATEAPQAK	Phospho(S)@8	99	3400.73	4
1.1.1.1959.2	88.981	2072.01	691.676	3	632	AAASGPASASAPAAEILLTPAR	Phospho(T)@19	99	2072.03	3
1.1.1.1960.4	89.041	1381.58	691.799	2	1, 595	PMSISPPDFSPK	Phospho(S)@5	99	1381.6	2
1.1.1.1961.2	89.078	2165.01	722.676	3	151	QSGTPPGVGAPGIPGASVVGGAGGR	Gln->pyro-Glu@N-term, Phospho(T)@4	99	2165.03	3
1.1.1.1961.3	89.088	3807.64	1270.22	3	12	SPEQPAGSDTPSELVLSGHGPAAEASGAAGDPADADPATK	Phospho(S)@1	99	3807.67	3
1.1.1.1963.3	89.189	2609.21	870.744	3	709	TLATSTLPLSPTLASNSQGSQGDQR	Phospho(S)@5	99	2609.23	3
1.1.1.1963.4	89.198	2825.22	942.746	3	7	MEDIDQSSLVSSSTDSPPRPPPAFK	Protein Terminal Acetyl@N-term, Oxidation(D)@3, Phospho(S)@16	99	2825.25	3
1.1.1.1964.3	89.235	5708.39	1428.1	4	5, 216	AEEPAPGATADDAPSAAGPEQEAPAATDEPAASAAPSASPEPQPECSPEAPPAPVAE	Phospho(S)@33, Phospho(S)@37, Phospho(S)@39, Methylthio(C)@46, Ser->His@47	99	5707.29	4
1.1.1.1966.3	89.333	1257.59	629.803	2	61	ASGQSFEVILK	Phospho(S)@5	99	1257.6	2
1.1.1.1967.3	89.383	1960.83	981.422	2	23, 1715, 1852	QLEYQQFEDDKLSQK	Gln->pyro-Glu@N-term, Phospho(S)@13	99	1960.85	2
1.1.1.1967.4	89.4	1033.55	517.783	2	182, 1346	GSLLQIPVK	Phospho(S)@2	99	1033.56	2
1.1.1.1968.3	89.431	2838.13	947.049	3	1	DVMSDETNNEETESPSQEFVNITK	Oxidation(M)@3, Phospho(T)@7	99	2838.14	3
1.1.1.1969.2	89.469	1505.63	753.822	2	292	VGSFGSSPPGLASTY	Phospho(S)@3	99	1505.64	2
1.1.1.1970.3	89.533	1281.54	641.779	2	55	GVSMPNMLEPK	Phospho(S)@3	99	1281.55	2
1.1.1.1970.4	89.541	1349.51	675.761	2	548	GEPNVSYICSR	Phospho(S)@6, Methylthio(C)@9	99	1349.51	2
1.1.1.1971.4	89.592	1635.65	818.832	2	605	SNSSEASSGDFLDLK	Phospho(S)@3	99	1635.67	2
1.1.1.1972.2	89.625	2242.98	1122.5	2	4, 1919	QADVPAAVTDAAATTPAAEDAAK	Gln->His@1, Phospho(T)@15	99	2243.01	2
1.1.1.1972.3	89.641	2189.88	1095.95	2	292	DFQEYVEPGEDFPASPQR	Phospho(S)@15	99	2189.89	2
1.1.1.1972.4	89.654	1520.68	761.346	2	31	QGTSSPDLPTWVK	Delta:H(2)C(2)@N-term, Phospho(S)@5	99	1520.69	2
1.1.1.1973.2	89.687	1145.64	573.826	2	719	VPVLISPTLK	Phospho(S)@6	99	1145.65	2
1.1.1.1973.4	89.714	2157.97	720.331	3	75	FSQLPEMVMGSPPPPVPPR	Oxidation(M)@7, Phospho(S)@11	99	2158	3
1.1.1.1974.2	89.755	1338.63	670.322	2	427	SNSVEKPVSSLL	Phospho(S)@3	99	1338.64	2
1.1.1.1974.4	89.779	1597.77	799.891	2	242	TILALEYSSPATPR	Phospho(S)@8	99	1597.78	2
1.1.1.1975.3	89.815	3629.53	1210.85	3	286	AESSAATQSPSVSSSSSGAEPSTLGGGGGSPGACPALGAK	Protein Terminal Acetyl@N-term, Phospho(S)@30, Methylthio(C)@34	99	3629.55	3
1.1.1.1975.4	89.821	3434.53	1145.85	3	144	AELAPETTETPVETPETVQATDLSVNPGEDSK	Phospho(T)@10, Deamidated(Q)@19	99	3435.53	3
1.1.1.1976.3	89.855	1512.66	757.339	2	83	SFEDDSVPLSPLK	Phospho(S)@10	99	1512.67	2
1.1.1.1976.4	89.863	1610.67	806.342	2	860	NIILAPESCEGSPR	Methylthio(C)@9, Phospho(S)@12	99	1610.68	2
1.1.1.1977.2	89.891	3646.52	1216.52	3	286	AESSAATQSPSVSSSSSGAEPSTLGGGGGSPGACPALGAK	Protein Terminal Acetyl@N-term, Ala->Ser@19, Phospho(S)@30, Methylthio(C)@34	99	3645.54	3
1.1.1.1979.2	90.022	1381.59	691.8	2	1, 595	PMSISPPDFSPK	Phospho(S)@5	99	1381.6	2
1.1.1.1979.3	90.027	1722.86	862.436	2	23, 1715, 1852	VISQTNLITTVTPEK	Phospho(S)@3	99	1722.88	2
1.1.1.1979.4	90.034	2340.07	781.031	3	7	ASISPSNVSALEPQTEMGSIVK	Phospho(S)@4, Oxidation(M)@17	99	2340.09	3
1.1.1.1980.2	90.061	1427.64	714.83	2	1, 595	SVNFSLTPNEIK	Phospho(T)@7	99	1427.67	2
1.1.1.1980.4	90.07	3665.54	917.392	4	1348	AESSAATQSPSVSSSSSGAEPSTLGGGGSPGACPALGAK	Protein Terminal Acetyl@N-term, Phospho(S)@13, Phospho(S)@15, Thr->Asn@23, Methylthio(C)@33	99	3665.49	4
1.1.1.1981.2	90.097	0	908.628	0	286	AESSAATQSPSVSSSSSGAEPSTLGGGGGSPGACPALGAK	Protein Terminal Acetyl@N-term, Phospho(S)@30, Methylthio(C)@34	99	3629.55	4
1.1.1.1982.3	90.135	3008.25	1003.76	3	1, 595	ASAEGEATAVVSPGVTQAVVEEHCASPEEK	Methylthio(C)@24, Dehydrated(E)@29	99	3009.37	3
1.1.1.1982.4	90.144	1956.7	979.36	2	1466	LLQTCFSSPTDDSMDR	Methylthio(C)@5, Phospho(S)@8, Oxidation(M)@14	99	1956.73	2
1.1.1.1984.2	90.227	2825.22	942.746	3	7	MEDIDQSSLVSSSTDSPPRPPPAFK	Protein Terminal Acetyl@N-term, Oxidation(D)@3, Phospho(S)@16	99	2825.25	3
1.1.1.1985.4	90.281	1399.63	700.823	2	334	SLSADNFIGIQR	Phospho(S)@3	99	1399.65	2
1.1.1.1986.3	90.309	3631.5	908.883	4	286	AESSAATQSPSVSSSSSGAEPSTLGGGGGSPGACPALGAK	Protein Terminal Acetyl@N-term, Phospho(S)@30, Methylthio(C)@34	99	3629.55	4
1.1.1.1986.4	90.314	1357.63	679.824	2	14, 756	VTMILQSPSFR	Phospho(S)@7	99	1357.65	2
1.1.1.1987.2	90.349	1257.59	629.801	2	61	ASGQSFEVILK	Phospho(S)@2	99	1257.6	2
1.1.1.1987.3	90.356	2222.79	741.937	3	710	DFQDYIEPEEGCQGSPQR	Methylthio(C)@12, Phospho(S)@15	99	2222.83	3
1.1.1.1987.4	90.374	1387.63	463.551	3	17	ESVPEFPLSPPK	Phospho(S)@2, Dehydrated(S)@9	99	1387.64	3
1.1.1.1988.3	90.404	1467.61	734.812	2	155	SESLQQNLLHGY	Phospho(S)@3	99	1467.64	2
1.1.1.1988.4	90.408	1702.69	852.35	2	300	SPSDNSLNTTGIICR	Phospho(S)@3, Methylthio(C)@14	99	1702.71	2
1.1.1.1989.4	90.445	1351.62	676.815	2	268	DLLSPESGSLVR	Phospho(S)@4	99	1351.64	2
1.1.1.1990.2	90.471	1351.62	676.818	2	268	DLLSPESGSLVR	Phospho(S)@4	99	1351.64	2
1.1.1.1990.4	90.484	1898.8	950.409	2	128	GTPNSGGFDDSTLPLVDK	Phospho(S)@5	99	1898.83	2
1.1.1.1991.2	90.513	1399.63	700.821	2	334	SLSADNFIGIQR	Phospho(S)@3	99	1399.65	2
1.1.1.1992.3	90.551	3976.84	995.217	4	3	ATAQNSPTSETTTLTSSIAPPATTVPESNSVPAGQATPSK	Phospho(S)@6	99	3976.88	4
1.1.1.1992.4	90.554	1405.57	703.792	2	17	ESVPEFPLSPPK	Phospho(S)@9	99	1405.65	2
1.1.1.1994.3	90.646	1533.61	767.813	2	26	ASAGHSPLATPLSPC	Phospho(S)@6, Methylthio(C)@15	99	1533.64	2
1.1.1.1994.4	90.65	3976.84	995.216	4	3	ATAQNSPTSETTTLTSSIAPPATTVPESNSVPAGQATPSK	Phospho(T)@2	99	3976.88	4
1.1.1.1996.4	90.738	1477.64	739.827	2	693	NLEQILNGGESPK	Phospho(S)@11	99	1477.68	2
1.1.1.1997.2	90.757	1090.5	546.256	2	17	PEFPLSPPK	Phospho(S)@6	99	1090.51	2
1.1.1.1998.4	90.844	2858.27	953.763	3	808	TYETPPPSPGLDPTFSNQPVPPDAVR	Phospho(T)@4	99	2858.32	3
1.1.1.1999.2	90.862	1405.64	469.555	3	17	ESVPEFPLSPPK	Phospho(S)@9	99	1405.65	3
1.1.1.1999.3	90.866	3402.31	1135.11	3	1, 595	GSAESPDEGITTTEGEGECEQTPEELEPVEK	Phospho(S)@2, Methylthio(C)@19	99	3402.35	3
1.1.1.2004.2	91.104	1658.7	830.359	2	437	TSFSVGSDDELGPIR	Phospho(S)@7	99	1658.72	2
1.1.1.2006.4	91.231	2745.13	916.052	3	166	EAYSGCSGPVDPECSPPPSASVPVNK	Methylthio(C)@6, Phospho(S)@7, Methylthio(C)@14	99	2745.08	3
1.1.1.2007.4	91.257	2554.2	852.408	3	10	SVATGPMTPQAAAPPAAPPVFPEVR	Oxidation(M)@7, Phospho(T)@8	99	2554.23	3
1.1.1.2008.3	91.293	2666.13	889.717	3	1, 595	ESTAAYQTSSSPPIDAAAAEPYGFR	Phospho(S)@9	99	2666.15	3
1.1.1.2008.4	91.297	2554.19	852.404	3	10	SVATGPMTPQAAAPPAAPPVFPEVR	Phospho(S)@1, Oxidation(M)@7	99	2554.23	3
1.1.1.2009.4	91.345	1483.64	742.825	2	510	ILSDEQLLSTER	Phospho(S)@3	99	1482.7	2
1.1.1.2010.2	91.37	1387.63	694.821	2	17	ESVPEFPLSPPK	Phospho(S)@2, Dehydrated(S)@9	99	1387.64	2
1.1.1.2011.2	91.427	2554.21	639.561	4	10	SVATGPMTPQAAAPPAAPPVFPEVR	Phospho(S)@1, Oxidation(M)@7	99	2554.23	4
1.1.1.2012.3	91.491	2554.23	639.564	4	10	SVATGPMTPQAAAPPAAPPVFPEVR	Phospho(S)@1, Oxidation(M)@7	99	2554.23	4
1.1.1.2013.2	91.544	1398.32	700.165	2	334	SLSADNFIGIQR	Phospho(S)@3	99	1399.65	2
1.1.1.2015.3	91.661	1745.74	873.875	2	304	FSIGSDEDDSPGLSIK	Phospho(S)@5	99	1745.74	2
1.1.1.2017.2	91.784	1090.5	546.258	2	17	PEFPLSPPK	Phospho(S)@6	99	1090.51	2
1.1.1.2019.2	91.913	1405.65	469.556	3	17	ESVPEFPLSPPK	Phospho(S)@9	99	1405.65	3
1.1.1.2019.3	91.922	2554.23	639.564	4	10	SVATGPMTPQAAAPPAAPPVFPEVR	Phospho(S)@1, Oxidation(M)@7	99	2554.23	4
1.1.1.2020.2	91.968	1761.84	881.93	2	50	IYTGSMTSATSPIILK	Phospho(S)@11	99	1761.86	2
1.1.1.2020.3	91.984	2267.91	756.976	3	36	EQGEPVSPSEDESFSWPGPK	Phospho(S)@7	99	2267.93	3
1.1.1.2022.2	92.107	3088.22	1030.41	3	1, 595	ASAEGEATAVVSPGVTQAVVEEHCASPEEK	Phospho(S)@12, Methylthio(C)@24, Dehydrated(S)@26	99	3089.34	3
1.1.1.2022.3	92.117	3805.69	1269.57	3	193	NASTPQQLPLEPVSPTGQVSPQPAPPPDECPSSEAK	Phospho(S)@3, Methylthio(C)@30	99	3805.72	3
1.1.1.2024.2	92.25	2142.97	1072.49	2	28	LPAAVSLYSPTDEQSVMQK	Phospho(S)@9	99	2142.99	2
1.1.1.2026.2	92.359	2554.21	852.41	3	10	SVATGPMTPQAAAPPAAPPVFPEVR	Phospho(S)@1, Oxidation(M)@7	99	2554.23	3
1.1.1.2027.2	92.427	1387.63	694.825	2	17	ESVPEFPLSPPK	Glu->pyro-Glu@N-term, Phospho(S)@9	99	1387.64	2
1.1.1.2027.3	92.44	1894.86	948.438	2	125	EVAEVSPMSAANISIAAR	Phospho(S)@6	99	1894.89	2
1.1.1.2027.4	92.453	2617.25	873.424	3	846	LTQADISEQPAMTTVVPQVPTSPK	Phospho(S)@22	99	2617.27	3
1.1.1.2028.4	92.536	2687.12	896.714	3	91	DSVDSGSTTPNSPVSESALCIPSSPK	Phospho(S)@12, Methylthio(C)@20	99	2687.13	3
1.1.1.2029.3	92.564	1405.63	703.821	2	17	ESVPEFPLSPPK	Phospho(S)@9	99	1405.65	2
1.1.1.2030.3	92.642	2004.88	1003.45	2	1, 595	LGGDGSPTQVDVSQFGSFK	Phospho(S)@6	99	2004.88	2
1.1.1.2031.2	92.695	2822.13	941.717	3	1	DVMSDETNNEETESPSQEFVNITK	Phospho(S)@14	99	2822.15	3
1.1.1.2031.3	92.706	1587.69	794.854	2	307	EFGFLPTTPSEQR	Phospho(S)@10	99	1587.7	2
1.1.1.2032.2	92.758	1594.76	798.389	2	1496	GFVQSDTVLPSPIR	Phospho(S)@11	99	1594.78	2
1.1.1.2032.3	92.769	1890.92	946.466	2	301	ALSPLLQEVPSASSSPTK	Phospho(S)@15	99	1890.93	2
1.1.1.2033.2	92.827	3083.43	1028.82	3	1, 595	ATVVVEATEPEPSGSIGNPAATTSPSLSHR	Protein Terminal Acetyl@N-term, Phospho(S)@24	99	3083.44	3
1.1.1.2033.4	92.857	2012.93	671.984	3	52	GIDPPQVLSPDMVPPSER	Phospho(S)@9	99	2012.93	3
1.1.1.2034.4	92.905	1799.84	900.928	2	229	TGMYVATLAGSQSPKPL	Phospho(S)@13	99	1799.85	2
1.1.1.2035.4	92.943	2537.1	846.707	3	752	MLSHDPDPNGELLPGSPTPEEPI	Oxidation(M)@1, Phospho(S)@16	99	2537.1	3
1.1.1.2036.2	92.971	3088.24	1030.42	3	1, 595	ASAEGEATAVVSPGVTQAVVEEHCASPEEK	Phospho(S)@12, Methylthio(C)@24, Dehydrated(E)@29	99	3089.34	3
1.1.1.2037.2	93.025	2057.78	686.935	3	1, 595	LGGDGSPTQVDVSQFGSFK	Phospho(S)@6, Phospho(T)@8, Gln->Thr@9	99	2057.84	3
1.1.1.2037.3	93.04	2042.81	681.945	3	1, 595	LGGDGSPTQVDVSQFGSFK	Phospho(S)@6, Cation:K(D)@11	99	2042.84	3
1.1.1.2038.2	93.099	1736.84	869.429	2	116	SLSSPTVTLSAPLEGAK	Phospho(S)@3	99	1736.86	2
1.1.1.2039.3	93.194	3100.44	1034.49	3	1, 595	ATVVVEATEPEPSGSIGNPAATTSPSLSHR	Protein Terminal Acetyl@N-term, Oxidation(P)@10, Phospho(S)@24	99	3099.44	3
1.1.1.2039.4	93.205	2756.15	919.725	3	442	GPPEGSETMPYIDESPTMSPQLSAR	Phospho(S)@15	99	2756.17	3
1.1.1.2040.3	93.262	2822.12	1412.07	2	1	DVMSDETNNEETESPSQEFVNITK	Phospho(S)@14	99	2822.15	2
1.1.1.2040.4	93.266	2839.17	947.396	3	1	DVMSDETNNEETESPSQEFVNITK	Oxidation(N)@8, Phospho(S)@14	99	2838.14	3
1.1.1.2041.2	93.293	2775.21	926.079	3	8	TEATQGLDYVPSAGTISPTSSLEEDK	Phospho(S)@17	99	2775.24	3
1.1.1.2043.4	93.516	3121.39	781.354	4	1, 595	ATVVVEATEPEPSGSIGNPAATTSPSLSHR	Protein Terminal Acetyl@N-term, Cation:K(E)@11, Phospho(S)@24	99	3121.4	4
1.1.1.2044.2	93.546	2792.25	931.757	3	8	TEATQGLDYVPSAGTISPTSSLEEDK	Oxidation(P)@11, Phospho(S)@17	99	2791.23	3
1.1.1.2045.2	93.622	2004.87	1003.44	2	1, 595	LGGDGSPTQVDVSQFGSFK	Phospho(S)@6	99	2004.88	2
1.1.1.2046.3	93.724	3136.34	785.093	4	1, 595	MATVVVEATEPEPSGSIGNPAATTSPSLSHR	Dehydrated(T)@3, Dehydrated(T)@9, Phospho(S)@25	99	3136.45	4
1.1.1.2047.2	93.77	1587.69	794.854	2	307	EFGFLPTTPSEQR	Phospho(S)@10	99	1587.7	2
1.1.1.2047.3	93.773	2822.14	941.722	3	1	DVMSDETNNEETESPSQEFVNITK	Phospho(S)@14	99	2822.15	3
1.1.1.2047.4	93.775	1587.69	794.853	2	307	EFGFLPTTPSEQR	Phospho(S)@10	99	1587.7	2
1.1.1.2048.2	93.807	1552.52	777.265	2	100	FCSEGDCAISPPR	Methylthio(C)@2, Methylthio(C)@7, Phospho(S)@10	99	1552.52	2
1.1.1.2048.4	93.845	2421.95	808.323	3	634	LMDDNESENNQESMPSLSFR	Phospho(S)@7	99	2421.95	3
1.1.1.2049.2	93.867	3083.44	771.866	4	1, 595	ATVVVEATEPEPSGSIGNPAATTSPSLSHR	Protein Terminal Acetyl@N-term, Phospho(S)@24	99	3083.44	4
1.1.1.2051.2	94.04	1931.84	966.928	2	291	AQMVFSPPLSGSDTYPR	Phospho(S)@6	99	1931.85	2
1.1.1.2051.3	94.057	1726.88	864.448	2	52	TVFAGAVPVLPASPPPK	Phospho(S)@13	99	1726.91	2
1.1.1.2051.4	94.082	1766.8	884.407	2	139	TVPNIDAGSIISDTER	Phospho(S)@12	99	1766.81	2
1.1.1.2052.2	94.108	1736.73	869.37	2	72	GMYDGPVFDLTTTPK	Oxidation(M)@2, Phospho(T)@13	99	1736.74	2
1.1.1.2052.4	94.149	2324	1163.01	2	785	IESPLETLSAQNHSASMTEVT	Phospho(S)@3	99	2324.02	2
1.1.1.2053.3	94.203	2185.01	1093.51	2	25	VTEFNNVTPLSEEEVASIK	Phospho(S)@11	99	2185.02	2
1.1.1.2054.2	94.25	3100.45	1034.49	3	1, 595	ATVVVEATEPEPSGSIGNPAATTSPSLSHR	Protein Terminal Acetyl@N-term, Oxidation(P)@12, Deamidated(N)@18, Phospho(S)@26	99	3100.42	3
1.1.1.2058.2	94.601	1255.67	628.841	2	110	PLVGPLALGSPR	Phospho(S)@10	99	1255.67	2
1.1.1.2059.2	94.68	2004.87	1003.44	2	1, 595	LGGDGSPTQVDVSQFGSFK	Phospho(S)@6	99	2004.88	2
1.1.1.2060.3	94.784	2514	839.007	3	789	TLSQSSESGTLPSGPPGHTMEVSC	Phospho(S)@3, Methylthio(C)@24	99	2514.01	3
1.1.1.2061.2	94.833	1587.69	794.854	2	307	EFGFLPTTPSEQR	Phospho(T)@8	99	1587.7	2
1.1.1.2061.4	94.858	1552.52	777.267	2	100	FCSEGDCAISPPR	Methylthio(C)@2, Methylthio(C)@7, Phospho(S)@10	99	1552.52	2
1.1.1.2062.2	94.88	3083.44	1028.82	3	1, 595	ATVVVEATEPEPSGSIGNPAATTSPSLSHR	Protein Terminal Acetyl@N-term, Phospho(S)@24	99	3083.44	3
1.1.1.2062.4	94.907	2822.14	941.719	3	595	DVMTDETNNEETESPSQEFVNITK	Asn->Val@8, Phospho(S)@14	99	2821.19	3
1.1.1.2063.3	94.955	2430.98	811.335	3	888	AAEEAFVNDIDESSPGTEWER	Phospho(S)@14	99	2430.99	3
1.1.1.2065.2	95.099	1726.9	864.458	2	52	TVFAGAVPVLPASPPPK	Phospho(S)@13	99	1726.91	2
1.1.1.2066.2	95.19	1736.73	869.372	2	72	GMYDGPVFDLTTTPK	Oxidation(M)@2, Phospho(T)@13	99	1736.74	2
1.1.1.2066.3	95.21	1854.73	928.371	2	305	TECFLPPTSSPSEHR	Protein Terminal Acetyl@N-term, Methylthio(C)@3, Phospho(S)@12	99	1854.73	2
1.1.1.2067.2	95.288	1686.7	844.357	2	511	NSWDSPAFSNDVIR	Phospho(S)@5	99	1686.7	2
1.1.1.2067.3	95.3	3100.46	1034.49	3	1, 595	ATVVVEATEPEPSGSIGNPAATTSPSLSHR	Protein Terminal Acetyl@N-term, Oxidation(P)@10, Phospho(S)@26	99	3099.44	3
1.1.1.2068.3	95.367	2871.23	958.085	3	49	GYSYFTGSSPPLSPSTPSESPTFSPSK	Phospho(S)@3	99	2871.25	3
1.1.1.2068.4	95.396	1452.61	727.311	2	13	GDVTAEEAAGASPAK	Phospho(S)@12	99	1452.61	2
1.1.1.2070.4	95.561	1634.81	818.41	2	2	ATSPLIEETPIGSIK	Phospho(S)@3	99	1634.82	2
1.1.1.2071.4	95.656	1921.83	961.923	2	291	ASSSSPLDYSFQLTPSR	Phospho(S)@5	99	1921.85	2
1.1.1.2072.4	95.721	2004.88	1003.45	2	1, 595	LGGDGSPTQVDVSQFGSFK	Phospho(S)@6	99	2004.88	2
1.1.1.2073.2	95.755	1796.79	899.402	2	1457	EGSPVADDFVPSALGTR	Phospho(S)@3	99	1796.8	2
1.1.1.2073.4	95.803	1572.61	787.314	2	1495	WLDESDAEMELR	Phospho(S)@5	99	1572.62	2
1.1.1.2074.2	95.833	1562.74	782.376	2	252	ADQLTEEQIAEFK	Protein Terminal Acetyl@N-term	99	1562.75	2
1.1.1.2074.3	95.849	2030.89	1016.45	2	1, 595	LGGDGSPTQVDVSQFGSFK	Delta:H(2)C(2)@N-term, Phospho(S)@6	99	2030.9	2
1.1.1.2074.4	95.868	1587.7	794.855	2	307	EFGFLPTTPSEQR	Phospho(S)@10	99	1587.7	2
1.1.1.2075.2	95.893	3083.44	1028.82	3	1, 595	ATVVVEATEPEPSGSIGNPAATTSPSLSHR	Protein Terminal Acetyl@N-term, Phospho(S)@24	99	3083.44	3
1.1.1.2075.3	95.898	2538.22	847.082	3	10	SVATGPMTPQAAAPPAAPPVFPEVR	Phospho(T)@8	99	2538.23	3
1.1.1.2076.2	95.946	3111.43	1038.15	3	1, 595	ATVVVEATEPEPSGSIGNPAATTSPSLSHR	Protein Terminal Acetyl@N-term, Ser->Asp@15, Phospho(S)@26	99	3111.44	3
1.1.1.2077.4	96.059	2521.11	841.376	3	752	MLSHDPDPNGELLPGSPTPEEPI	Phospho(S)@16	99	2521.11	3
1.1.1.2078.2	96.087	2555.24	852.753	3	10	SVATGPMTPQAAAPPAAPPVFPEVR	Phospho(S)@1, Ala->Ser@13	99	2554.23	3
1.1.1.2078.3	96.115	1275.7	638.855	2	10	PPAAPPVFPEVR		99	1275.7	2
1.1.1.2078.4	96.143	2152.93	1077.47	2	206	SPLEPESPGWPGFGDTTTAK	Phospho(S)@1	99	2152.94	2
1.1.1.2079.2	96.172	1726.88	864.449	2	52	TVFAGAVPVLPASPPPK	Phospho(S)@13	99	1726.91	2
1.1.1.2081.2	96.372	1940.73	971.371	2	1466	LLQTCFSSPTDDSMDR	Methylthio(C)@5, Phospho(T)@10	99	1940.74	2
1.1.1.2082.3	96.485	3249.22	1084.08	3	30, 1083	EGTQQASEGYFSQSQEEEFAQSEEPCAK	Phospho(T)@3, Methylthio(C)@26	99	3249.24	3
1.1.1.2083.2	96.524	1634.81	818.412	2	2	ATSPLIEETPIGSIK	Phospho(S)@3	99	1634.82	2
1.1.1.2083.3	96.536	2596.09	866.37	3	636	EPPGQPEESPEAETSTLDVFTEK	Phospho(S)@9	99	2596.11	3
1.1.1.2083.4	96.563	1817.84	909.926	2	1215	DASPGPLIDVSNISTPR	Phospho(S)@3	99	1817.86	2
1.1.1.2085.4	96.741	3121.18	1041.4	3	1337	EGTQASEGYFSQSQEEEFAQSEEPCAK	Phospho(T)@3, Methylthio(C)@25	99	3121.18	3
1.1.1.2086.4	96.8	1572.61	787.312	2	1495	WLDESDAEMELR	Phospho(S)@5	99	1572.62	2
1.1.1.2087.3	96.863	2160.92	721.314	3	444	EWSLESSPAQNWTPPQPK	Phospho(T)@13	99	2160.95	3
1.1.1.2087.4	96.891	1452.61	727.312	2	13	GDVTAEEAAGASPAK	Phospho(S)@12	99	1452.61	2
1.1.1.2088.2	96.913	2538.23	847.085	3	10	SVATGPMTPQAAAPPAAPPVFPEVR	Phospho(S)@1	99	2538.23	3
1.1.1.2088.3	96.92	3083.43	1028.82	3	1, 595	ATVVVEATEPEPSGSIGNPAATTSPSLSHR	Protein Terminal Acetyl@N-term, Phospho(S)@26	99	3083.44	3
1.1.1.2089.2	96.981	1838.84	920.427	2	9, 1592	ETSPETSLIQDEVALK	Phospho(S)@3	99	1838.86	2
1.1.1.2090.2	97.051	1405.64	703.83	2	17	ESVPEFPLSPPK	Phospho(S)@9	99	1405.65	2
1.1.1.2091.2	97.158	1387.64	694.825	2	17	ESVPEFPLSPPK	Phospho(S)@2, Dehydrated(S)@9	99	1387.64	2
1.1.1.2091.3	97.192	1275.69	638.854	2	10	PPAAPPVFPEVR		99	1275.7	2
1.1.1.2091.4	97.205	2555.24	852.755	3	10	SVATGPMTPQAAAPPAAPPVFPEVR	Phospho(S)@1, Ala->Ser@13	99	2554.23	3
1.1.1.2092.2	97.238	1717.7	859.856	2	6	GACSTPELPQFESVK	Methylthio(C)@3, Phospho(T)@5	99	1717.71	2
1.1.1.2093.2	97.332	1890.92	946.466	2	301	ALSPLLQEVPSASSSPTK	Phospho(S)@3	99	1890.93	2
1.1.1.2093.3	97.346	1721.81	861.91	2	979	STPLTLEISPDNSLR	Phospho(S)@9	99	1721.82	2
1.1.1.2094.2	97.394	1410.66	706.335	2	24	GSVSEDELIAAIK	Phospho(S)@4	99	1410.66	2
1.1.1.2095.4	97.514	2004.87	1003.44	2	1, 595	LGGDGSPTQVDVSQFGSFK	Phospho(S)@6	99	2004.88	2
1.1.1.2096.2	97.559	2108.83	1055.42	2	557	SELQAYIEQCQDSPTSGK	Methylthio(C)@10, Phospho(S)@13	99	2108.84	2
1.1.1.2096.3	97.586	1634.8	818.407	2	2	ATSPLIEETPIGSIK	Phospho(S)@3	99	1634.82	2
1.1.1.2097.4	97.674	1783.91	892.962	2	451	SGALGPPTSAPPTLALVR	Phospho(S)@9	99	1783.92	2
1.1.1.2098.2	97.711	2822.14	941.721	3	595	DVMTDETNNEETESPSQEFVNITK	Phospho(T)@4, Glu->Asn@6	99	2821.16	3
1.1.1.2100.2	97.865	1717.71	859.86	2	6	GACSTPELPQFESVK	Methylthio(C)@3, Phospho(T)@5	99	1717.71	2
1.1.1.2101.2	97.953	3083.43	1028.82	3	1, 595	ATVVVEATEPEPSGSIGNPAATTSPSLSHR	Protein Terminal Acetyl@N-term, Phospho(S)@24	99	3083.44	3
1.1.1.2101.3	97.973	1422.66	712.336	2	1505	LLQSPCVDVVPK	Phospho(S)@4, Methylthio(C)@6	99	1422.67	2
1.1.1.2101.4	98.001	1451.65	726.831	2	13	GDVTAEEAAGASPAK	Phospho(S)@12	99	1452.61	2
1.1.1.2102.2	98.041	1838.85	920.43	2	9, 1592	ETSPETSLIQDEVALK	Phospho(S)@3	99	1838.86	2
1.1.1.2103.3	98.14	2915.35	972.792	3	24	SPPVAMETASTGVAAVPDALDHSSSPTLK	Phospho(S)@25	99	2915.36	3
1.1.1.2104.3	98.206	2507.1	836.709	3	64	VPSPGSSEDDLQEEEQLEQAIK	Phospho(S)@7	99	2507.1	3
1.1.1.2105.2	98.239	1717.7	859.859	2	6	GACSTPELPQFESVK	Methylthio(C)@3, Phospho(T)@5	99	1717.71	2
1.1.1.2107.4	98.51	1410.65	706.335	2	24	GSVSEDELIAAIK	Phospho(S)@4	99	1410.66	2
1.1.1.2109.4	98.71	2004.88	1003.45	2	1, 595	LGGDGSPTQVDVSQFGSFK	Phospho(S)@6	99	2004.88	2
1.1.1.2113.2	98.979	3083.43	1028.82	3	1, 595	ATVVVEATEPEPSGSIGNPAATTSPSLSHR	Protein Terminal Acetyl@N-term, Phospho(S)@24	99	3083.44	3
1.1.1.2113.4	99.02	1894.9	948.456	2	969	EVAEVSPLSAANMSIAVK	Phospho(S)@6	99	1894.91	2
1.1.1.2114.3	99.072	2646.11	883.043	3	2	ATVIPDSLCKTPEDISTPPEEAK	Phospho(S)@7, Methylthio(C)@9, Phospho(S)@16	99	2646.12	3
1.1.1.2115.2	99.137	2211.02	738.012	3	19	QVDEGVWPPPNNLLNQSPK	Phospho(S)@17	99	2211.04	3
1.1.1.2117.4	99.329	2507.07	836.699	3	64	VPSPGSSEDDLQEEEQLEQAIK	Phospho(S)@7	99	2507.1	3
1.1.1.2118.2	99.363	2809.23	937.417	3	7	MEDIDQSSLVSSSTDSPPRPPPAFK	Protein Terminal Acetyl@N-term, Phospho(S)@16	99	2809.25	3
1.1.1.2118.3	99.39	2066.94	1034.48	2	909	DSAPTTPTSPTEFLTPGLR	Phospho(S)@9	99	2066.96	2
1.1.1.2119.2	99.474	1867.74	934.877	2	64	FPLMYEENSRENPF	Oxidation(M)@4, Phospho(S)@9	99	1867.75	2
1.1.1.2119.4	99.534	1452.61	727.313	2	13	GDVTAEEAAGASPAK	Phospho(S)@12	99	1452.61	2
1.1.1.2120.2	99.567	2150.95	1076.48	2	89	ATLSDSEIETNSATSTIFGK	Phospho(S)@4	99	2150.96	2
1.1.1.2120.4	99.619	1616.78	809.396	2	315	PLLTPVPASENPFR	Phospho(T)@4	99	1616.8	2
1.1.1.2121.2	99.672	2004.87	1003.44	2	1, 595	LGGDGSPTQVDVSQFGSFK	Phospho(S)@6	99	2004.88	2
1.1.1.2121.3	99.682	1377.59	689.8	2	679	SFSMQDLTTIR	Phospho(S)@3	99	1377.6	2
1.1.1.2122.2	99.741	1377.6	689.805	2	679	SFSMQDLTTIR	Phospho(S)@3	99	1377.6	2
1.1.1.2123.2	99.83	1322.66	662.339	2	58	LPYLVELSPGR	Phospho(S)@8	99	1322.66	2
1.1.1.2123.3	99.839	2150.95	717.991	3	89	ATLSDSEIETNSATSTIFGK	Phospho(S)@4	99	2150.96	3
1.1.1.2123.4	99.873	1597.72	799.869	2	994	SIEVENDFLPVEK	Phospho(S)@1	99	1597.73	2
1.1.1.2124.3	99.936	2826.24	943.088	3	7	MEDIDQSSLVSSSTDSPPRPPPAFK	Arg-add@N-term, Dehydrated(S)@16	99	2825.37	3
1.1.1.2124.4	99.962	2672.28	891.768	3	608	DQGGALGPAPGASILSSSPPPPSTLYR	Phospho(S)@18	99	2672.28	3
1.1.1.2125.2	99.988	3456.62	1153.21	3	3	DVFAALGSPAPATGASGQASELAPSTADSAVPPAPAK	Phospho(S)@8	99	3456.64	3
1.1.1.2125.3	99.999	3083.43	1028.82	3	1, 595	ATVVVEATEPEPSGSIGNPAATTSPSLSHR	Protein Terminal Acetyl@N-term, Phospho(S)@24	99	3083.44	3
1.1.1.2125.4	100.023	1688.71	845.364	2	131	GLYDGPVCEVSVTPK	Methylthio(C)@8, Phospho(T)@13	99	1688.72	2
1.1.1.2126.3	100.101	1592.65	797.33	2	1009	VDSTTCLFPVEEK	Phospho(S)@3, Methylthio(C)@6	99	1592.65	2
1.1.1.2127.4	100.195	3473.65	1158.89	3	3	DVFAALGSPAPATGASGQASELAPSTADSAVPPAPAK	Phospho(S)@8, Pro->Asn@24	99	3473.64	3
1.1.1.2130.4	100.379	3272.51	1091.84	3	123	SPGAFDMSGVGGSLAESVGSPPPAATPTPTPPTR	Phospho(S)@20	99	3272.51	3
1.1.1.2131.2	100.403	2809.23	937.418	3	7	MEDIDQSSLVSSSTDSPPRPPPAFK	Protein Terminal Acetyl@N-term, Phospho(S)@16	99	2809.25	3
1.1.1.2132.2	100.48	1867.74	934.878	2	64	FPLMYEENSRENPF	Oxidation(M)@4, Phospho(S)@9	99	1867.75	2
1.1.1.2132.3	100.493	1717.7	859.855	2	6	GACSTPELPQFESVK	Methylthio(C)@3, Phospho(S)@4	99	1717.71	2
1.1.1.2133.3	100.551	2758.24	920.422	3	163	GSPVLGSSASFGSGPGVETVAPMPSVAPH	Phospho(S)@2	99	2758.27	3
1.1.1.2134.3	100.618	1705.68	853.846	2	671	EESLAACSLVESQSK	Methylthio(C)@7, Phospho(S)@8	99	1705.69	2
1.1.1.2134.4	100.634	2119.96	707.661	3	8	SPFEIISPPASPPEMTGQR	Phospho(S)@11	99	2119.96	3
1.1.1.2135.2	100.677	1942.85	972.433	2	486	NSASEEDHLPLQVLQSP	Phospho(S)@16	99	1942.87	2
1.1.1.2136.2	100.752	3054.42	1019.15	3	2	VQPPSPLPSSIDSNSSPEEAQFQPIVPK	Phospho(S)@10	99	3054.46	3
1.1.1.2137.3	100.863	2058	687.006	3	73	VTSPPTVQSTISSSPIHQL	Phospho(S)@3	99	2058	3
1.1.1.2138.2	100.923	2826.25	943.092	3	7	MEDIDQSSLVSSSTDSPPRPPPAFK	Protein Terminal Acetyl@N-term, Leu->Met@9, Phospho(S)@16	99	2827.21	3
1.1.1.2139.2	101.009	1688.7	845.359	2	131	GLYDGPVCEVSVTPK	Methylthio(C)@8, Phospho(T)@13	99	1688.72	2
1.1.1.2139.3	101.021	3456.62	1153.21	3	3	DVFAALGSPAPATGASGQASELAPSTADSAVPPAPAK	Phospho(S)@8	99	3456.64	3
1.1.1.2141.3	101.216	2141.99	715.004	3	75	FSQLPEMVMGSPPPPVPPR	Phospho(S)@11	99	2142	3
1.1.1.2142.3	101.265	3071.45	1024.82	3	2	VQPPSPLPSSIDSNSSPEEAQFQPIVPK	Asn->Met@14, Phospho(S)@16	99	3071.46	3
1.1.1.2142.4	101.281	1432.68	717.348	2	246	SVLSPEVPLPGMK	Phospho(S)@4	99	1432.7	2
1.1.1.2144.2	101.407	2809.23	937.418	3	7	MEDIDQSSLVSSSTDSPPRPPPAFK	Protein Terminal Acetyl@N-term, Phospho(S)@16	99	2809.25	3
1.1.1.2144.4	101.455	2388.01	1195.01	2	1043	TDVSNFDEEFTGEAPTLSPPR	Phospho(S)@18	99	2388.02	2
1.1.1.2145.2	101.502	1867.74	934.875	2	64	FPLMYEENSRENPF	Oxidation(M)@4, Phospho(S)@9	99	1867.75	2
1.1.1.2146.2	101.598	1720.73	861.374	2	72	GMYDGPVFDLTTTPK	Phospho(T)@13	99	1720.74	2
1.1.1.2146.3	101.612	1467.7	734.857	2	17, 1537	ASGQAFELILSPR	Phospho(S)@11	99	1467.71	2
1.1.1.2147.2	101.69	1366.62	684.316	2	749	EILSPVDIMDR	Phospho(S)@4	99	1366.62	2
1.1.1.2147.4	101.753	1942.85	972.432	2	486	NSASEEDHLPLQVLQSP	Phospho(S)@16	99	1942.87	2
1.1.1.2149.4	101.851	2184	1093.01	2	7	LSASPQELGKPYLESFQPN	Phospho(S)@4	99	2184.01	2
1.1.1.2150.2	101.88	1396.66	699.34	2	17, 1537	SGQAFELILSPR	Phospho(S)@10	99	1396.68	2
1.1.1.2150.3	101.888	3054.44	1019.15	3	2	VQPPSPLPSSIDSNSSPEEAQFQPIVPK	Phospho(S)@10, Asp->Asn@12	99	3053.47	3
1.1.1.2151.2	101.936	1758.68	587.233	3	72	GMYDGPVFDLTTTPK	Cation:K(D)@9, Phospho(T)@13	99	1758.7	3
1.1.1.2155.2	102.242	2324.08	775.701	3	7	ASISPSNVSALEPQTEMGSIVK	Phospho(S)@4	99	2324.1	3
1.1.1.2155.3	102.262	3083.43	1028.82	3	1, 595	ATVVVEATEPEPSGSIGNPAATTSPSLSHR	Protein Terminal Acetyl@N-term, Phospho(S)@24	99	3083.44	3
1.1.1.2155.4	102.265	1467.69	734.852	2	17, 1537	ASGQAFELILSPR	Phospho(S)@11	99	1467.71	2
1.1.1.2156.2	102.307	2152.96	718.66	3	75	QSLNSPSPGETEMDLLVTR	Phospho(S)@5	99	2152.97	3
1.1.1.2156.3	102.309	1720.73	861.374	2	72	GMYDGPVFDLTTTPK	Phospho(T)@13	99	1720.74	2
1.1.1.2156.4	102.338	2141.99	715.005	3	75	FSQLPEMVMGSPPPPVPPR	Phospho(S)@11	99	2142	3
1.1.1.2157.2	102.363	1505.64	502.887	3	17, 1537	ASGQAFELILSPR	Cation:K(E)@7, Phospho(S)@11	99	1505.67	3
1.1.1.2158.4	102.485	2809.24	937.419	3	7	MEDIDQSSLVSSSTDSPPRPPPAFK	Protein Terminal Acetyl@N-term, Phospho(S)@16	99	2809.25	3
1.1.1.2160.2	102.602	1467.69	734.852	2	17, 1537	ASGQAFELILSPR	Phospho(S)@11	99	1467.71	2
1.1.1.2161.2	102.652	2590.24	864.421	3	1038	FLETELVEPLTPSGTAPNQAQLR	Phospho(S)@13	99	2590.27	3
1.1.1.2161.3	102.673	1860.85	931.433	2	315	EDPLLTPVPASENPFR	Phospho(T)@6	99	1860.87	2
1.1.1.2161.4	102.69	3176.44	1059.82	3	599	DTSSNDINGGVEPTPSNVSTPSPSADLLGLR	Phospho(S)@22	99	3176.45	3
1.1.1.2162.4	102.778	1485.7	743.857	2	58	TQVLSPDSLFTAK	Phospho(S)@5	99	1485.71	2
1.1.1.2164.2	102.907	1396.67	699.341	2	17, 1537	SGQAFELILSPR	Phospho(S)@10	99	1396.68	2
1.1.1.2164.4	102.964	1765.77	883.89	2	340	GSEEDPLLSPVETWK	Phospho(S)@9	99	1765.78	2
1.1.1.2165.2	103.001	2335.04	1168.53	2	50	QVQEAIAGISSAAQATSPTDEAK	Gln->pyro-Glu@N-term, Phospho(S)@17	99	2335.06	2
1.1.1.2165.3	103.004	1467.71	734.862	2	17, 1537	ASGQAFELILSPR	Phospho(S)@11	99	1467.71	2
1.1.1.2165.4	103.032	1907.9	954.957	2	1252	AETSLGIPSPTEISAEVK	Phospho(S)@9	99	1907.91	2
1.1.1.2166.4	103.109	3176.45	1059.83	3	599	DTSSNDINGGVEPTPSNVSTPSPSADLLGLR	Phospho(S)@24	99	3176.45	3
1.1.1.2167.3	103.17	3054.43	1019.15	3	2	VQPPSPLPSSIDSNSSPEEAQFQPIVPK	Phospho(S)@16	99	3054.46	3
1.1.1.2169.2	103.292	2324.08	775.701	3	7	ASISPSNVSALEPQTEMGSIVK	Phospho(S)@6	99	2324.1	3
1.1.1.2169.4	103.34	3083.43	1028.82	3	1, 595	ATVVVEATEPEPSGSIGNPAATTSPSLSHR	Protein Terminal Acetyl@N-term, Phospho(S)@26	99	3083.44	3
1.1.1.2171.3	103.484	2572.13	858.384	3	162	LVLPMDDSEPALNSLDDTRHSPA	Phospho(S)@21	99	2572.15	3
1.1.1.2173.2	103.617	1467.7	734.859	2	17, 1537	ASGQAFELILSPR	Phospho(S)@11	99	1467.71	2
1.1.1.2173.3	103.632	1720.73	861.373	2	72	GMYDGPVFDLTTTPK	Phospho(T)@13	99	1720.74	2
1.1.1.2174.2	103.685	1860.85	931.432	2	315	EDPLLTPVPASENPFR	Phospho(T)@6	99	1860.87	2
1.1.1.2175.2	103.763	1485.69	743.854	2	58	TQVLSPDSLFTAK	Phospho(S)@5	99	1485.71	2
1.1.1.2177.2	103.93	1396.67	699.34	2	17, 1537	SGQAFELILSPR	Phospho(S)@10	99	1396.68	2
1.1.1.2177.3	103.951	2132.98	712	3	1306	ANSFVGTAQYVSPELLTEK	Phospho(S)@3	99	2133	3
1.1.1.2177.4	103.985	2249.04	750.687	3	1098	TPTVPDLPGVLPSPPDGPEER	Phospho(S)@13	99	2249.06	3
1.1.1.2178.2	104.027	1907.9	954.955	2	1252	AETSLGIPSPTEISAEVK	Phospho(S)@9	99	1907.91	2
1.1.1.2178.3	104.058	2335.04	1168.53	2	50	QVQEAIAGISSAAQATSPTDEAK	Gln->pyro-Glu@N-term, Phospho(S)@17	99	2335.06	2
1.1.1.2178.4	104.091	1714.74	858.379	2	311, 1553	LSSPAAFLPACNSPSK	Phospho(S)@3, Methylthio(C)@11	99	1714.75	2
1.1.1.2180.3	104.277	2086.84	1044.43	2	21, 944	TIGGGDDSFNTFFSETGAGK	Phospho(S)@8	99	2086.85	2
1.1.1.2180.4	104.299	1502.7	752.357	2	550	SYSLSELSVLQAK	Phospho(S)@3	99	1503.72	2
1.1.1.2181.3	104.376	3083.42	1028.81	3	1, 595	ATVVVEATEPEPSGSIGNPAATTSPSLSHR	Protein Terminal Acetyl@N-term, Phospho(S)@24	99	3083.44	3
1.1.1.2182.4	104.52	3222.46	1075.16	3	8	ETSSPASPQNLQSDTPAFSYASLAGPAVPPR	Phospho(S)@4	99	3222.49	3
1.1.1.2183.3	104.605	1452.61	727.31	2	13	GDVTAEEAAGASPAK	Phospho(S)@12	99	1452.61	2
1.1.1.2183.4	104.638	2809.23	937.418	3	7	MEDIDQSSLVSSSTDSPPRPPPAFK	Protein Terminal Acetyl@N-term, Phospho(S)@16	99	2809.25	3
1.1.1.2184.2	104.658	1467.71	734.862	2	17, 1537	ASGQAFELILSPR	Phospho(S)@11	99	1467.71	2
1.1.1.2185.4	104.753	1622.83	812.424	2	471	LSPPLPTPLADPIGR	Phospho(S)@2	99	1622.84	2
1.1.1.2186.3	104.832	1720.73	861.374	2	72	GMYDGPVFDLTTTPK	Phospho(T)@13	99	1720.74	2
1.1.1.2187.2	104.902	2668.3	890.44	3	399	LFGTSPAAEATISPPEPAPALEAPVR	Phospho(S)@13	99	2668.31	3
1.1.1.2188.2	105.004	1493.72	747.866	2	17, 1537	ASGQAFELILSPR	Ala->Pro@1, Phospho(S)@11	99	1493.73	2
1.1.1.2188.4	105.068	1396.67	699.34	2	17, 1537	SGQAFELILSPR	Phospho(S)@10	99	1396.68	2
1.1.1.2193.3	105.484	1507.68	754.849	2	1, 595	TELSPSFINPNPL	Phospho(T)@1	99	1507.7	2
1.1.1.2194.3	105.586	2157.01	720.01	3	113	ESLLSPPAVPDPGVMTPGSAR	Phospho(S)@2	99	2157.02	3
1.1.1.2194.4	105.605	3083.43	1028.82	3	1, 595	ATVVVEATEPEPSGSIGNPAATTSPSLSHR	Protein Terminal Acetyl@N-term, Phospho(T)@23	99	3083.44	3
1.1.1.2196.2	105.711	1467.7	734.857	2	17, 1537	ASGQAFELILSPR	Phospho(S)@11	99	1467.71	2
1.1.1.2197.3	105.799	3197.34	1066.79	3	9, 1592	YTVPLPSPVQDSENLSGESGSFYEGTDDK	Phospho(S)@7	99	3197.36	3
1.1.1.2198.2	105.858	1713.81	857.913	2	30, 1083, 1337	VPTPPSGAEASLAEVPL	Phospho(T)@3	99	1713.82	2
1.1.1.2198.4	105.915	2350.09	784.372	3	7	ASISPSNVSALEPQTEMGSIVK	Ala->Pro@1, Phospho(S)@4	99	2350.11	3
1.1.1.2199.4	106.012	1396.65	699.334	2	17, 1537	SGQAFELILSPR	Phospho(S)@10	99	1396.68	2
1.1.1.2200.2	106.033	1493.72	747.866	2	17, 1537	ASGQAFELILSPR	Ala->Pro@1, Phospho(S)@11	99	1493.73	2
1.1.1.2201.3	106.128	2157	720.006	3	113	ESLLSPPAVPDPGVMTPGSAR	Phospho(S)@2	99	2157.02	3
1.1.1.2201.4	106.137	2547.24	850.087	3	70	LAEPVASSPVLIVAAAAPTSPDHSPA	Phospho(S)@24	99	2547.26	3
1.1.1.2202.4	106.248	1382.67	692.341	2	655	VLTPELYAELR	Phospho(T)@3	99	1382.68	2
1.1.1.2203.2	106.295	1761.86	881.935	2	736	SPLTQEQLIPNLAMK	Phospho(S)@1	99	1761.87	2
1.1.1.2203.3	106.319	3135.34	1046.12	3	787	ATTPQLTDVSEDLDQQSLPSEPEEALSR	Phospho(T)@3	99	3135.41	3
1.1.1.2204.4	106.423	2564.28	855.766	3	70	LAEPVASSPVLIVAAAAPTSPDHSPA	Ala->Ser@14, Phospho(S)@24	99	2563.26	3
1.1.1.2205.2	106.45	1507.69	754.855	2	297	GISALLLNQGDGDR	Phospho(S)@3	99	1507.7	2
1.1.1.2205.3	106.459	2678.26	893.76	3	556	GTGLQPGEEELPDIAPPLVTPDEPK	Phospho(T)@20	99	2678.27	3
1.1.1.2207.2	106.595	1826.73	914.374	2	1340	DDDIAALVVDNGSGMCK	Protein Terminal Acetyl@N-term, Deamidated(N)@11, Oxidation(M)@15, Methylthio(C)@16	99	1826.74	2
1.1.1.2207.4	106.635	2066.87	1034.44	2	1, 595	QGFSDKESPVSDLTSDLY	Phospho(S)@8	99	2066.87	2
1.1.1.2209.2	106.728	1467.71	734.861	2	17, 1537	ASGQAFELILSPR	Phospho(S)@11	99	1467.71	2
1.1.1.2209.4	106.759	1836.8	919.407	2	142	SATSSSPGSPLHSLETSL	Phospho(S)@9	99	1836.81	2
1.1.1.2211.3	106.917	1672.76	837.389	2	522	SFDFEGSLSPVIAPK	Phospho(S)@9	99	1672.77	2
1.1.1.2212.2	106.976	2695.27	899.431	3	556	GTGLQPGEEELPDIAPPLVTPDEPK	Ile->Met@14, Phospho(T)@20	99	2696.23	3
1.1.1.2213.2	107.067	1493.72	747.866	2	17, 1537	ASGQAFELILSPR	Carbamyl@N-term, Phospho(S)@2, Deamidated(Q)@4, Dehydrated(S)@11	99	1493.69	2
1.1.1.2214.2	107.126	2547.25	850.092	3	70	LAEPVASSPVLIVAAAAPTSPDHSPA	Phospho(S)@20	99	2547.26	3
1.1.1.2215.3	107.254	1714.73	858.373	2	311, 1553	LSSPAAFLPACNSPSK	Methylthio(C)@11, Phospho(S)@15	99	1714.75	2
1.1.1.2216.2	107.331	3083.42	1028.81	3	1, 595	ATVVVEATEPEPSGSIGNPAATTSPSLSHR	Protein Terminal Acetyl@N-term, Phospho(S)@24	99	3083.44	3
1.1.1.2217.2	107.434	1743.83	872.925	2	391	LFVLLPEQSPGSYSK	Phospho(S)@9	99	1743.85	2
1.1.1.2218.2	107.509	2678.26	893.76	3	556	GTGLQPGEEELPDIAPPLVTPDEPK	Phospho(T)@20	99	2678.27	3
1.1.1.2218.3	107.528	1592.76	797.389	2	344	SLDSLDPAGLLTSPK	Phospho(S)@13	99	1592.77	2
1.1.1.2219.2	107.596	2940.3	981.107	3	166	TLENSPISSCDTSDAEGPLPVNSAAVLK	Phospho(S)@5, Methylthio(C)@10	99	2940.31	3
1.1.1.2221.2	107.799	1467.71	734.861	2	17, 1537	ASGQAFELILSPR	Phospho(S)@11	99	1467.71	2
1.1.1.2224.2	108.069	1413.66	707.835	2	17	ESVPEFPLSPPK	Glu->His@1, Phospho(S)@9	99	1413.67	2
1.1.1.2224.3	108.077	2421.01	808.012	3	1, 595	QGFSDKESPVSDLTSDLYQDK	Gln->pyro-Glu@N-term, Phospho(S)@8	99	2421.03	3
1.1.1.2227.2	108.309	1714.73	858.373	2	311, 1553	LSSPAAFLPACNSPSK	Methylthio(C)@11, Phospho(S)@15	99	1714.75	2
1.1.1.2230.3	108.603	3083.42	1028.81	3	1, 595	ATVVVEATEPEPSGSIGNPAATTSPSLSHR	Protein Terminal Acetyl@N-term, Phospho(S)@24	99	3083.44	3
1.1.1.2231.2	108.67	1898.91	950.462	2	455	LVLVSPTSEQYDSLLR	Phospho(S)@5	99	1898.94	2
1.1.1.2231.3	108.686	2335.12	779.379	3	123	TALPTSGSSTGELELLAGEVPAR	Phospho(S)@6	99	2335.13	3
1.1.1.2231.4	108.71	1609.69	805.851	2	421	VFLAECYNLSPTK	Methylthio(C)@6, Phospho(S)@10	99	1609.69	2
1.1.1.2233.2	108.865	1467.7	734.858	2	17, 1537	ASGQAFELILSPR	Phospho(S)@11	99	1467.71	2
1.1.1.2233.3	108.874	1756.77	879.394	2	33	TLETPAAQMEGFLNR	Phospho(T)@4	99	1756.79	2
1.1.1.2233.4	108.884	2847.29	950.103	3	32	TEVLLDQPEIWGSGQPINPSMESPK	Oxidation(M)@21, Phospho(S)@23	99	2847.3	3
1.1.1.2234.2	108.917	1702.83	852.425	2	1034	QFLISPPASPPVGWK	Phospho(S)@9	99	1702.85	2
1.1.1.2235.2	108.991	1947.88	650.3	3	26, 137	QASPLISPLLNDQACPR	Phospho(S)@3, Methylthio(C)@15	99	1947.89	3
1.1.1.2236.2	109.115	2421.01	1211.51	2	1, 595	QGFSDKESPVSDLTSDLYQDK	Gln->pyro-Glu@N-term, Phospho(S)@8	99	2421.03	2
1.1.1.2238.2	109.228	1787.54	894.778	2	527	FGQSPSCACDDPATAF	Phospho(S)@6, Methylthio(C)@7, Methylthio(C)@9	99	1787.57	2
1.1.1.2238.3	109.257	1851.75	926.88	2	64	FPLMYEENSRENPF	Phospho(S)@9	99	1851.75	2
1.1.1.2239.3	109.317	1787.54	894.779	2	527	FGQSPSCACDDPATAF	Phospho(S)@6, Methylthio(C)@7, Methylthio(C)@9	99	1787.57	2
1.1.1.2241.2	109.464	2396.13	799.717	3	53, 1339, 1634	TIDTSPPVDIFATASAAAPVSSAK	Phospho(S)@5	99	2396.15	3
1.1.1.2241.3	109.487	1825.74	913.877	2	1340	DDDIAALVVDNGSGMCK	Protein Terminal Acetyl@N-term, Oxidation(M)@15, Methylthio(C)@16	99	1825.75	2
1.1.1.2242.3	109.558	1947.89	650.304	3	26, 137	QASPLISPLLNDQACPR	Phospho(S)@3, Methylthio(C)@15	99	1947.89	3
1.1.1.2243.4	109.663	3128.32	1043.78	3	622	AAENEASQESALGAYSPVDYMSITSFPR	Protein Terminal Acetyl@N-term, Phospho(S)@16, Oxidation(M)@21	99	3128.33	3
1.1.1.2244.2	109.703	1947.87	650.299	3	26, 137	QASPLISPLLNDQACPR	Phospho(S)@3, Methylthio(C)@15	99	1947.89	3
1.1.1.2244.4	109.761	2026.94	1014.48	2	62	VASPAAKPAIPGEEFVAMY	Phospho(S)@3	99	2026.95	2
1.1.1.2246.2	109.891	1467.7	734.857	2	17, 1537	ASGQAFELILSPR	Phospho(S)@11	99	1467.71	2
1.1.1.2247.2	109.98	1851.76	926.889	2	64	FPLMYEENSRENPF	Phospho(S)@9	99	1851.75	2
1.1.1.2247.3	110.006	2001.89	1001.95	2	9, 1592	SPASPFAQTFGTNLEDIK	Phospho(S)@4	99	2001.91	2
1.1.1.2248.2	110.086	1488.69	745.35	2	50	HISPVQALSEFK	Delta:H(2)C(2)(H)@1, Phospho(S)@3, Gln->Arg@6	99	1488.75	2
1.1.1.2251.4	110.341	2573.25	858.758	3	70	LAEPVASSPVLIVAAAAPTSPDHSPA	Ala->Pro@2, Phospho(S)@20	99	2573.28	3
1.1.1.2252.3	110.389	1851.75	926.883	2	64	FPLMYEENSRENPF	Phospho(S)@9	99	1851.75	2
1.1.1.2253.2	110.438	4403.11	1101.78	4	3	VAPLVDLSDTPTSAPSANNLSSTVLANQGAVLSPSTPASAGETSK	Phospho(S)@33	99	4402.14	4
1.1.1.2253.3	110.466	3083.41	1028.81	3	1, 595	ATVVVEATEPEPSGSIGNPAATTSPSLSHR	Protein Terminal Acetyl@N-term, Phospho(S)@24	99	3083.44	3
1.1.1.2253.4	110.486	2413.17	805.397	3	53, 1339, 1634	TIDTSPPVDIFATASAAAPVSSAK	Phospho(S)@5, Phe->Tyr@11	99	2412.15	3
1.1.1.2254.2	110.512	2396.14	799.721	3	53, 1339, 1634	TIDTSPPVDIFATASAAAPVSSAK	Phospho(S)@5	99	2396.15	3
1.1.1.2255.2	110.586	2335.09	1168.55	2	123	TALPTSGSSTGELELLAGEVPAR	Phospho(S)@6	99	2335.13	2
1.1.1.2255.3	110.597	4420.1	1106.03	4	3	VAPLVDLSDTPTSAPSANNLSSTVLANQGAVLSPSTPASAGETSK	Leu->Met@7, Phospho(S)@8	99	4420.1	4
1.1.1.2255.4	110.611	4605.15	1152.3	4	3	VAPLVDLSDTPTSAPSANNLSSTVLANQGAVLSPSTPASAGETSK	HexNAc(S)@22, Phospho(S)@33	99	4605.22	4
1.1.1.2258.3	110.864	1454.72	728.367	2	93	AAYADLLTPLISK	Phospho(T)@8	99	1454.74	2
1.1.1.2259.2	110.936	1467.7	734.857	2	17, 1537	ASGQAFELILSPR	Phospho(S)@11	99	1467.71	2
1.1.1.2260.3	111.051	2352.13	785.051	3	123	TALPTSGSSTGELELLAGEVPAR	Oxidation(P)@4, Phospho(S)@6	99	2351.13	3
1.1.1.2260.4	111.082	2417.15	806.722	3	73	SYSTSSPINIVVSSAGLSPIR	HexNAc(S)@5, Phospho(S)@6	99	2417.17	3
1.1.1.2263.4	111.381	2219.93	1110.97	2	1, 595	SPPLIGSESAYEDFLSADDK	Phospho(S)@1	99	2219.95	2
1.1.1.2264.2	111.427	2379.11	794.045	3	1511	SAPSSAPSTPLSTDAPEFLSIPK	Phospho(S)@1	99	2379.12	3
1.1.1.2264.3	111.456	1851.74	926.876	2	64	FPLMYEENSRENPF	Phospho(S)@9	99	1851.75	2
1.1.1.2264.4	111.478	1683.85	842.931	2	590	GPLPLSPDSPATLLAR	Phospho(S)@6	99	1683.86	2
1.1.1.2265.3	111.535	3083.42	1028.81	3	1, 595	ATVVVEATEPEPSGSIGNPAATTSPSLSHR	Protein Terminal Acetyl@N-term, Phospho(S)@24	99	3083.44	3
1.1.1.2266.3	111.61	2335.11	779.379	3	123	TALPTSGSSTGELELLAGEVPAR	Phospho(S)@6	99	2335.13	3
1.1.1.2266.4	111.635	2396.14	799.721	3	53, 1339, 1634	TIDTSPPVDIFATASAAAPVSSAK	Phospho(T)@4	99	2396.15	3
1.1.1.2267.3	111.678	4402.09	1101.53	4	3	VAPLVDLSDTPTSAPSANNLSSTVLANQGAVLSPSTPASAGETSK	Phospho(S)@33	99	4402.14	4
1.1.1.2268.2	111.72	4419.12	1105.79	4	3	VAPLVDLSDTPTSAPSANNLSSTVLANQGAVLSPSTPASAGETSK	Oxidation(P)@15, Phospho(S)@33	99	4418.14	4
1.1.1.2268.4	111.758	1566.77	784.393	2	1025	SFQEILQIVSPAR	Phospho(S)@10	99	1566.78	2
1.1.1.2269.3	111.819	1947.88	650.299	3	26, 137	QASPLISPLLNDQACPR	Phospho(S)@7, Methylthio(C)@15	99	1947.89	3
1.1.1.2270.4	111.868	2219.95	1110.98	2	1, 595	SPPLIGSESAYEDFLSADDK	Phospho(S)@1	99	2219.95	2
1.1.1.2271.2	111.895	2219.95	1110.98	2	1, 595	SPPLIGSESAYEDFLSADDK	Phospho(S)@1	99	2219.95	2
1.1.1.2271.3	111.905	2613.28	872.1	3	1332	GIPLPTGDTSPEPELLPGDPLPPPK	Phospho(S)@10	99	2613.3	3
1.1.1.2272.2	111.956	2161.02	721.347	3	196	GGGGGGSPGPTAGPEPLSLPGILH	Phospho(S)@7	99	2161.02	3
1.1.1.2272.3	111.99	2161	1081.51	2	196	GGGGGGSPGPTAGPEPLSLPGILH	Phospho(S)@7	99	2161.02	2
1.1.1.2273.2	112.054	1467.7	734.859	2	17, 1537	ASGQAFELILSPR	Phospho(S)@11	99	1467.71	2
1.1.1.2273.4	112.099	2831.29	944.772	3	32	TEVLLDQPEIWGSGQPINPSMESPK	Phospho(S)@23	99	2831.31	3
1.1.1.2274.3	112.162	2169.97	1085.99	2	274	NMANLSGVNGSPQSALDFIR	Phospho(S)@11	99	2169.99	2
1.1.1.2274.4	112.19	2913.3	972.106	3	81	ASTAAPVASPAAPSPGSSGGGGFFSSLSNAVK	Phospho(S)@14	99	2913.35	3
1.1.1.2276.3	112.326	4402.12	1468.38	3	3	VAPLVDLSDTPTSAPSANNLSSTVLANQGAVLSPSTPASAGETSK	Phospho(S)@33	99	4402.14	3
1.1.1.2277.4	112.444	2219.93	1110.97	2	1, 595	SPPLIGSESAYEDFLSADDK	Phospho(S)@1	99	2219.95	2
1.1.1.2278.4	112.537	4419.12	1105.79	4	3	VAPLVDLSDTPTSAPSANNLSSTVLANQGAVLSPSTPASAGETSK	Oxidation(P)@15, Deamidated(N)@27, Phospho(S)@33	99	4419.12	4
1.1.1.2279.4	112.631	1550.69	776.351	2	678	GPSPASCIDQLPIK	Phospho(S)@3, Methylthio(C)@7	99	1550.69	2
1.1.1.2280.4	112.731	3083.43	1028.82	3	1, 595	ATVVVEATEPEPSGSIGNPAATTSPSLSHR	Protein Terminal Acetyl@N-term, Phospho(S)@26	99	3083.44	3
1.1.1.2281.3	112.812	1940.93	971.47	2	30, 1083, 1337	VPTPPSGAEASLAEVPLLN	Phospho(S)@6	99	1940.95	2
1.1.1.2281.4	112.836	3007.33	1003.45	3	371	IYIDSPTNTSISAASFSSLVSPQGSDGAR	Phospho(S)@5	99	3007.38	3
1.1.1.2282.4	112.943	1452.6	727.306	2	13	GDVTAEEAAGASPAK	Phospho(S)@12	99	1452.61	2
1.1.1.2283.2	112.991	4421.12	1474.71	3	3	VAPLVDLSDTPTSAPSANNLSSTVLANQGAVLSPSTPASAGETSK	Pro->Asp@15, Phospho(S)@33	99	4420.12	3
1.1.1.2283.3	113.014	2613.29	872.103	3	1332	GIPLPTGDTSPEPELLPGDPLPPPK	Phospho(S)@10	99	2613.3	3
1.1.1.2284.2	113.091	1467.7	734.857	2	17, 1537	ASGQAFELILSPR	Phospho(S)@11	99	1467.71	2
1.1.1.2284.3	113.125	2170.96	1086.48	2	274	NMANLSGVNGSPQSALDFIR	Deamidated(N)@9, Phospho(S)@14	99	2170.97	2
1.1.1.2286.4	113.339	4402.06	1101.52	4	3	VAPLVDLSDTPTSAPSANNLSSTVLANQGAVLSPSTPASAGETSK	Phospho(S)@33	99	4402.14	4
1.1.1.2288.3	113.532	1683.83	842.921	2	7	AASLPSLSPLSTVSFK	Phospho(S)@8	99	1683.85	2
1.1.1.2289.4	113.654	2831.28	944.766	3	568	LADYVVPGCQTVLSPTASEPDTTLTK	Methylthio(C)@9, Phospho(S)@14	99	2831.3	3
1.1.1.2290.2	113.704	1784.88	893.448	2	7	TAASLPSLSPLSTVSFK	Phospho(S)@12	99	1784.9	2
1.1.1.2290.3	113.725	3306.57	1103.2	3	235	TLDGEAGSPVGPEALPADGQVPATQLVAGWPAR	Phospho(S)@8	99	3306.59	3
1.1.1.2292.2	113.87	2882.34	961.786	3	135	TEAVSPTVSQLSAVFENSESPGAITPGK	Phospho(S)@5	99	2882.36	3
1.1.1.2293.2	113.975	1760.89	881.451	2	356	AAQLVDIELSPVSALR	Phospho(S)@13	99	1760.91	2
1.1.1.2294.2	114.076	2899.36	967.461	3	135	TEAVSPTVSQLSAVFENSESPGAITPGK	Phospho(S)@5, Val->Asp@14	99	2898.32	3
1.1.1.2295.2	114.182	1467.7	734.858	2	17, 1537	ASGQAFELILSPR	Phospho(S)@11	99	1467.71	2
1.1.1.2295.3	114.216	2219.91	1110.96	2	43	MDSYEQEEDIDQIVAEVK	Phospho(S)@3	99	2219.92	2
1.1.1.2295.4	114.25	3083.43	1028.82	3	1, 595	ATVVVEATEPEPSGSIGNPAATTSPSLSHR	Protein Terminal Acetyl@N-term, Phospho(S)@24	99	3083.44	3
1.1.1.2296.2	114.288	2219.91	740.977	3	43	MDSYEQEEDIDQIVAEVK	Phospho(S)@3	99	2219.92	3
1.1.1.2298.2	114.476	1962.86	655.293	3	117, 1681	VGESFEETLEETVVSTK	Phospho(S)@4	99	1962.87	3
1.1.1.2298.3	114.51	1945.85	973.933	2	71, 1628	CSPTVALVEFSSSPQLR	Methylthio(C)@1, Phospho(S)@2	99	1945.87	2
1.1.1.2298.4	114.53	2219.91	740.976	3	43	MDSYEQEEDIDQIVAEVK	Phospho(S)@3	99	2219.92	3
1.1.1.2300.3	114.724	1563.78	782.897	2	40	NLASPEGTLATLGLK	Phospho(S)@4	99	1563.79	2
1.1.1.2300.4	114.737	2182.07	728.365	3	567	TVVLTPTYSGEADALLPSLR	Phospho(T)@5	99	2182.09	3
1.1.1.2301.3	114.792	2638.22	880.415	3	7	GSGSVDETLFALPAASEPVIPSSAEK	Phospho(S)@4	99	2638.24	3
1.1.1.2302.2	114.877	1813.81	907.91	2	1279	GFCLIPQQSINEAIR	Methylthio(C)@3, Phospho(S)@9	99	1813.83	2
1.1.1.2304.2	115.06	2655.24	886.089	3	7	GSGSVDETLFALPAASEPVIPSSAEK	Phospho(S)@4, Leu->Met@12	99	2656.2	3
1.1.1.2304.3	115.085	2522.18	841.733	3	160	PGTSLGTLSPVPLGESGEDDVFLR	Phospho(S)@9	99	2522.19	3
1.1.1.2306.2	115.272	1467.71	734.86	2	17, 1537	ASGQAFELILSPR	Phospho(S)@11	99	1467.71	2
1.1.1.2306.4	115.34	3083.43	1028.82	3	1, 595	ATVVVEATEPEPSGSIGNPAATTSPSLSHR	Protein Terminal Acetyl@N-term, Phospho(S)@24	99	3083.44	3
1.1.1.2307.4	115.447	1452.6	727.308	2	13	GDVTAEEAAGASPAK	Phospho(S)@12	99	1452.61	2
1.1.1.2309.2	115.603	1962.86	655.294	3	117, 1681	VGESFEETLEETVVSTK	Phospho(S)@4	99	1962.87	3
1.1.1.2309.3	115.63	2106.86	703.293	3	238	PTSPASECSFIEATGDTLR	Phospho(S)@3, Methylthio(C)@8	99	2106.86	3
1.1.1.2310.2	115.696	2878.31	960.445	3	653	EAEALLQSMGLTTDSPIVPPPMSPSSK	Oxidation(M)@22, Phospho(S)@23	99	2878.34	3
1.1.1.2312.2	115.881	2638.22	880.415	3	7	GSGSVDETLFALPAASEPVIPSSAEK	Phospho(S)@4	99	2638.24	3
1.1.1.2312.3	115.907	0	852.924	0	178	DLPSFLVPSLPSPQK	Phospho(S)@12	99	1703.85	2
1.1.1.2313.2	115.99	1525.77	763.891	2	272	SVSTSPSILPAFLK	Phospho(S)@5	99	1525.78	2
1.1.1.2313.3	116.024	1462.79	732.4	2	832, 1619	FIIPGSPAIISIR	Phospho(S)@6	99	1462.79	2
1.1.1.2316.2	116.256	2053.88	685.634	3	429	TPSPSFGGFVSTLSEASMR	Phospho(S)@5, Oxidation(M)@18	99	2052.89	3
1.1.1.2316.4	116.294	1867.84	934.926	2	446	RESPESEGPIYEGLIL	Phospho(S)@6	99	1867.86	2
1.1.1.2317.2	116.342	1467.7	734.859	2	17, 1537	ASGQAFELILSPR	Phospho(S)@11	99	1467.71	2
1.1.1.2319.3	116.611	2007.09	670.036	3	900	ALPTAQAGALLLALPPASPR	Phospho(S)@18	99	2007.09	3
1.1.1.2319.4	116.646	3083.51	1028.84	3	1, 595	ATVVVEATEPEPSGSIGNPAATTSPSLSHR	Protein Terminal Acetyl@N-term, Phospho(S)@24	99	3083.44	3
1.1.1.2320.2	116.695	1962.87	655.298	3	117, 1681	VGESFEETLEETVVSTK	Phospho(S)@4	99	1962.87	3
1.1.1.2320.3	116.728	3083.42	1028.81	3	1, 595	ATVVVEATEPEPSGSIGNPAATTSPSLSHR	Protein Terminal Acetyl@N-term, Phospho(S)@26	99	3083.44	3
1.1.1.2320.4	116.76	2410.06	804.361	3	2, 200	LSWGTENLDNVALSSSPIHSGF	Phospho(S)@16	99	2410.08	3
1.1.1.2322.3	116.941	1452.6	727.306	2	13	GDVTAEEAAGASPAK	Phospho(S)@12	99	1452.61	2
1.1.1.2322.4	116.976	2638.23	880.416	3	7	GSGSVDETLFALPAASEPVIPSSAEK	Phospho(S)@2	99	2638.24	3
1.1.1.2323.2	117.002	1525.77	763.891	2	272	SVSTSPSILPAFLK	Phospho(S)@5	99	1525.78	2
1.1.1.2326.3	117.358	1467.7	734.859	2	17, 1537	ASGQAFELILSPR	Phospho(S)@11	99	1467.71	2
1.1.1.2327.3	117.46	1520.7	761.359	2	1010	ALCPLEISPSLPR	Methylthio(C)@3, Phospho(S)@10	99	1520.71	2
1.1.1.2327.4	117.494	2613.15	872.058	3	88	DPSMSPLGAATLTPSSTCPSLIEGR	Phospho(S)@5, Methylthio(C)@18	99	2613.15	3
1.1.1.2328.2	117.544	2831.27	944.763	3	8	FTDQSLSPEDAESLSVLSVVSPDTTK	Phospho(S)@7	99	2831.3	3
1.1.1.2329.2	117.644	1685.81	843.913	2	1034	QFLISPPASPPVGWK	Gln->pyro-Glu@N-term, Phospho(S)@9	99	1685.82	2
1.1.1.2330.2	117.721	3083.43	1028.82	3	1, 595	ATVVVEATEPEPSGSIGNPAATTSPSLSHR	Protein Terminal Acetyl@N-term, Phospho(S)@24	99	3083.44	3
1.1.1.2330.3	117.755	1963.86	655.626	3	117, 1681	VGESFEETLEETVVSTK	Phospho(S)@4	99	1962.87	3
1.1.1.2332.3	117.965	2285.07	1143.54	2	2	DEFLPALSLQSGALGGSSESLK	Phospho(S)@17	99	2285.08	2
1.1.1.2332.4	117.999	1355.59	678.801	2	108	SPNELVDDLFK	Phospho(S)@1	99	1355.6	2
1.1.1.2334.2	118.166	2549.19	850.738	3	473	AELPPPYTAIASPGTSGIPVINCR	Phospho(S)@12, Methylthio(C)@23	99	2549.21	3
1.1.1.2334.3	118.201	2548.22	850.412	3	473	AELPPPYTAIASPGTSGIPVINCR	Phospho(S)@12, Methylthio(C)@23	99	2549.21	3
1.1.1.2335.2	118.275	2549.18	850.735	3	473	AELPPPYTAIASPGTSGIPVINCR	Phospho(S)@12, Methylthio(C)@23	99	2549.21	3
1.1.1.2336.3	118.397	1467.71	734.861	2	17, 1537	ASGQAFELILSPR	Phospho(S)@11	99	1467.71	2
1.1.1.2337.2	118.482	2550.21	851.077	3	473	AELPPPYTAIASPGTSGIPVINCR	Phospho(T)@8, Methylthio(C)@23	99	2549.21	3
1.1.1.2337.4	118.55	0	942.387	0	63	EEEIAALVIDNGSGMCK	Protein Terminal Acetyl@N-term, Deamidated(N)@11, Oxidation(M)@15, Methylthio(C)@16	99	1882.8	2
1.1.1.2338.2	118.599	1930.85	966.434	2	26, 137	QASPLISPLLNDQACPR	Gln->pyro-Glu@N-term, Phospho(S)@7, Methylthio(C)@15	99	1930.87	2
1.1.1.2338.3	118.633	1909.89	955.951	2	1277	GSSQLDVNEEVEALIVK	Phospho(S)@3	99	1908.91	2
1.1.1.2338.4	118.667	2017.85	1009.93	2	635	EVSADLSEEENLLTDFK	Phospho(S)@7	99	2017.88	2
1.1.1.2339.3	118.749	1452.61	727.314	2	13	GDVTAEEAAGASPAK	Phospho(S)@12	99	1452.61	2
1.1.1.2340.2	118.828	1930.85	644.624	3	26, 137	QASPLISPLLNDQACPR	Gln->pyro-Glu@N-term, Phospho(S)@7, Methylthio(C)@15	99	1930.87	3
1.1.1.2340.3	118.862	2195.02	732.679	3	500	EAPSPTGGVGSLDIAGLLNNPH	Phospho(S)@4	99	2195.03	3
1.1.1.2340.4	118.896	3083.42	1028.81	3	1, 595	ATVVVEATEPEPSGSIGNPAATTSPSLSHR	Protein Terminal Acetyl@N-term, Phospho(T)@23	99	3083.44	3
1.1.1.2341.4	119.015	1947.87	974.943	2	26, 137	QASPLISPLLNDQACPR	Phospho(S)@7, Methylthio(C)@15	99	1947.89	2
1.1.1.2343.2	119.157	3673.67	1225.56	3	201	EGSLGDELLPLGYAEPEPQEGASAGAPSPTLDLASR	Phospho(S)@3, Leu->Met@11, Dehydrated(S)@28	99	3673.65	3
1.1.1.2343.3	119.179	3690.65	1231.22	3	201	EGSLGDELLPLGYAEPEPQEGASAGAPSPTLDLASR	Oxidation(P)@16, Phospho(S)@28	99	3689.7	3
1.1.1.2344.2	119.255	1961.86	654.961	3	91	SSSSQGSLMEQISSVVTR	Phospho(S)@3	99	1961.88	3
1.1.1.2344.3	119.29	2004.87	1003.44	2	1, 595	LGGDGSPTQVDVSQFGSFK	Phospho(S)@6	99	2004.88	2
1.1.1.2345.2	119.375	3711.65	928.919	4	201	EGSLGDELLPLGYAEPEPQEGASAGAPSPTLDLASR	Cation:K(E)@20, Phospho(S)@28	99	3711.66	4
1.1.1.2345.3	119.409	2214.07	1108.04	2	73	SYSTSSPINIVVSSAGLSPIR	Phospho(S)@18	99	2214.09	2
1.1.1.2346.2	119.494	1467.7	734.858	2	17, 1537	ASGQAFELILSPR	Phospho(S)@11	99	1467.71	2
1.1.1.2347.2	119.601	1930.85	966.435	2	26, 137	QASPLISPLLNDQACPR	Gln->pyro-Glu@N-term, Phospho(S)@7, Methylthio(C)@15	99	1930.87	2
1.1.1.2348.2	119.699	1810.73	906.371	2	1340	DDDIAALVVDNGSGMCK	Protein Terminal Acetyl@N-term, Deamidated(N)@11, Methylthio(C)@16	99	1810.74	2
1.1.1.2349.2	119.811	2900.4	967.807	3	186	ETEALLQSIGISPEPPLVPTPMSPSSK	Oxidation(M)@22, Phospho(S)@26	99	2900.41	3
1.1.1.2349.3	119.845	1452.61	727.312	2	13	GDVTAEEAAGASPAK	Phospho(S)@12	99	1452.61	2
1.1.1.2350.2	119.917	2900.47	967.83	3	186	ETEALLQSIGISPEPPLVPTPMSPSSK	Oxidation(M)@22, Phospho(S)@26	99	2900.41	3
1.1.1.2350.3	119.951	3083.43	1028.82	3	1, 595	ATVVVEATEPEPSGSIGNPAATTSPSLSHR	Protein Terminal Acetyl@N-term, Phospho(S)@24	99	3083.44	3
1.1.1.2353.2	120.236	3673.68	1225.57	3	201	EGSLGDELLPLGYAEPEPQEGASAGAPSPTLDLASR	Phospho(S)@28	99	3673.7	3
1.1.1.2353.3	120.267	2107.95	703.658	3	1172	IALNLEECALSPISQEPR	Methylthio(C)@8, Phospho(S)@11	99	2107.97	3
1.1.1.2353.4	120.293	2107.95	703.658	3	1172	IALNLEECALSPISQEPR	Methylthio(C)@8, Phospho(S)@11	99	2107.97	3
1.1.1.2354.3	120.375	2919.43	974.15	3	650	VSASPPPVTASTPVQFTSVSPAVPEFLK	Phospho(S)@4	99	2919.47	3
1.1.1.2355.4	120.505	2109.99	704.336	3	8	QLSPESLGTLQFGELNLGK	Phospho(S)@3	99	2110.03	3
1.1.1.2356.2	120.535	2110.01	704.344	3	8	QLSPESLGTLQFGELNLGK	Phospho(S)@3	99	2110.03	3
1.1.1.2356.3	120.568	1467.7	734.859	2	17, 1537	ASGQAFELILSPR	Phospho(S)@11	99	1467.71	2
1.1.1.2357.4	120.693	2110.02	704.347	3	8	QLSPESLGTLQFGELNLGK	Phospho(S)@3	99	2110.03	3
1.1.1.2358.3	120.769	2862.3	955.107	3	653	EAEALLQSMGLTTDSPIVPPPMSPSSK	Phospho(S)@26	99	2862.34	3
1.1.1.2359.2	120.853	2746.22	916.415	3	159	AAQPSVTASPQTEEFFDLIASSQSR	Phospho(S)@9	99	2746.25	3
1.1.1.2360.2	120.961	3083.41	1028.81	3	1, 595	ATVVVEATEPEPSGSIGNPAATTSPSLSHR	Protein Terminal Acetyl@N-term, Phospho(S)@28	99	3083.44	3
1.1.1.2360.3	120.996	1452.61	727.315	2	13	GDVTAEEAAGASPAK	Phospho(S)@12	99	1452.61	2
1.1.1.2361.2	121.078	1770.79	886.403	2	71, 1628	SPEPEATLTFPFLDK	Phospho(S)@1	99	1770.81	2
1.1.1.2361.3	121.112	1725.82	863.919	2	22	IGFGPSPFSLTEGLPK	Phospho(S)@9	99	1725.84	2
1.1.1.2365.2	121.521	1842.77	922.39	2	1196	EDVVQVLSSPAEGCSVV	Phospho(S)@9, Methylthio(C)@14	99	1842.78	2
1.1.1.2366.2	121.619	1467.7	734.857	2	17, 1537	ASGQAFELILSPR	Phospho(S)@11	99	1467.71	2
1.1.1.2366.3	121.653	3699.7	1234.24	3	201	EGSLGDELLPLGYAEPEPQEGASAGAPSPTLDLASR	Delta:H(2)C(2)@N-term, Phospho(S)@28	99	3699.72	3
1.1.1.2367.4	121.803	2004.85	1003.43	2	1, 595	LGGDGSPTQVDVSQFGSFK	Phospho(S)@6	99	2004.88	2
1.1.1.2368.2	121.851	2540.27	847.764	3	1330	GIEGAQASPLIPGAGEIINADNIIK	Phospho(S)@8	99	2540.29	3
1.1.1.2368.3	121.885	1679.77	840.893	2	1314	ELEDLLSPLEESVK	Phospho(S)@7	99	1679.79	2
1.1.1.2369.2	121.967	3083.43	1028.82	3	1, 595	ATVVVEATEPEPSGSIGNPAATTSPSLSHR	Protein Terminal Acetyl@N-term, Phospho(S)@24	99	3083.44	3
1.1.1.2370.2	122.084	1770.81	886.41	2	71, 1628	SPEPEATLTFPFLDK	Phospho(S)@1	99	1770.81	2
1.1.1.2370.3	122.118	1770.8	886.408	2	71, 1628	SPEPEATLTFPFLDK	Phospho(S)@1	99	1770.81	2
1.1.1.2370.4	122.152	1452.61	727.312	2	13	GDVTAEEAAGASPAK	Phospho(S)@12	99	1452.61	2
1.1.1.2373.4	122.494	1788.79	895.404	2	231	LSPFFTLDLSPTEDK	Phospho(S)@10	99	1788.82	2
1.1.1.2374.3	122.575	2036.88	1019.45	2	429	TPSPSFGGFVSTLSEASMR	Phospho(S)@3	99	2036.89	2
1.1.1.2375.2	122.657	2460.07	821.031	3	662	MNAGSPGSEVVTLQQFLEESNK	Oxidation(M)@1, Phospho(S)@5	99	2460.09	3
1.1.1.2375.3	122.691	1467.7	734.86	2	17, 1537	ASGQAFELILSPR	Phospho(S)@11	99	1467.71	2
1.1.1.2376.3	122.796	1881.79	941.904	2	63	EEEIAALVIDNGSGMCK	Protein Terminal Acetyl@N-term, Oxidation(M)@15, Methylthio(C)@16	99	1881.82	2
1.1.1.2377.2	122.878	1679.78	840.899	2	1314	ELEDLLSPLEESVK	Phospho(S)@7	99	1679.79	2
1.1.1.2378.3	123.03	3083.44	1028.82	3	1, 595	ATVVVEATEPEPSGSIGNPAATTSPSLSHR	Protein Terminal Acetyl@N-term, Phospho(S)@26	99	3083.44	3
1.1.1.2379.2	123.111	1452.62	727.315	2	13	GDVTAEEAAGASPAK	Phospho(S)@12	99	1452.61	2
1.1.1.2380.3	123.261	2004.86	1003.44	2	1, 595	LGGDGSPTQVDVSQFGSFK	Phospho(S)@6	99	2004.88	2
1.1.1.2381.3	123.377	2884.41	962.477	3	186	ETEALLQSIGISPEPPLVPTPMSPSSK	Phospho(S)@23	99	2884.42	3
1.1.1.2382.2	123.456	1809.76	905.885	2	1340	DDDIAALVVDNGSGMCK	Protein Terminal Acetyl@N-term, Methylthio(C)@16	99	1809.76	2
1.1.1.2384.2	123.687	1467.7	734.859	2	17, 1537	ASGQAFELILSPR	Phospho(S)@11	99	1467.71	2
1.1.1.2384.3	123.721	3512.29	1171.77	3	13	EGGGDSSASSPTEEEQEQGEISACSDEGTAQEGK	Phospho(S)@6, Methylthio(C)@24	99	3511.3	3
1.1.1.2385.4	123.87	3146.28	1049.77	3	187	TPLTPPPASSASSNTDVCSVFDSDHSASPF	Phospho(T)@4, Methylthio(C)@18	99	3146.29	3
1.1.1.2387.2	124.032	3083.43	1028.82	3	1, 595	ATVVVEATEPEPSGSIGNPAATTSPSLSHR	Protein Terminal Acetyl@N-term, Phospho(S)@26	99	3083.44	3
1.1.1.2387.4	124.072	2507.17	836.73	3	8	QLSPESLGTLQFGELNLGKEER	Gln->pyro-Glu@N-term, Phospho(S)@3	99	2507.19	3
1.1.1.2389.3	124.259	2451.17	818.064	3	141	TLNIFPEVMLGPGLEEASSPVR	Oxidation(M)@9, Phospho(S)@19	99	2451.18	3
1.1.1.2390.2	124.341	2451.15	1226.58	2	141	TLNIFPEVMLGPGLEEASSPVR	Oxidation(M)@9, Phospho(S)@18	99	2451.18	2
1.1.1.2390.3	124.375	2004.86	1003.44	2	1, 595	LGGDGSPTQVDVSQFGSFK	Phospho(S)@6	99	2004.88	2
1.1.1.2390.4	124.409	2192.98	732.002	3	411	TPGSNGEDPSILQTVTAVAAGK	Phospho(T)@1, Deamidated(N)@5	99	2193.02	3
1.1.1.2394.2	124.796	1467.71	734.862	2	17, 1537	ASGQAFELILSPR	Phospho(S)@11	99	1467.71	2
1.1.1.2394.4	124.847	0	727.809	0	13	GDVTAEEAAGASPAK	Phospho(S)@12	99	1452.61	2
1.1.1.2395.2	124.894	1927.87	964.944	2	90	SLSTSGESLYHVLGLDK	Carbamyl@N-term, Phospho(S)@3	99	1927.89	2
1.1.1.2396.2	125.009	0	727.816	0	13	GDVTAEEAAGASPAK	Phospho(S)@12	99	1452.61	2
1.1.1.2398.2	125.213	3083.43	1028.82	3	1, 595	ATVVVEATEPEPSGSIGNPAATTSPSLSHR	Protein Terminal Acetyl@N-term, Phospho(S)@24	99	3083.44	3
1.1.1.2400.2	125.415	2965.32	989.448	3	1, 595	VLSPLRSPPLIGSESAYEDFLSADDK	Phospho(S)@3, Phospho(S)@7	99	2965.34	3
1.1.1.2400.4	125.484	0	727.313	0	13	GDVTAEEAAGASPAK	Phospho(S)@12	99	1452.61	2
1.1.1.2402.2	125.637	2444.09	815.703	3	662	MNAGSPGSEVVTLQQFLEESNK	Phospho(S)@5	99	2444.09	3
1.1.1.2404.2	125.811	1467.7	734.857	2	17, 1537	ASGQAFELILSPR	Phospho(S)@11	99	1467.71	2
1.1.1.2405.4	125.994	0	906.355	0	1340	DDDIAALVVDNGSGMCK	Protein Terminal Acetyl@N-term, Deamidated(N)@11, Methylthio(C)@16	99	1810.74	2
1.1.1.2407.3	126.19	3511.28	1171.43	3	13	EGGGDSSASSPTEEEQEQGEISACSDEGTAQEGK	Phospho(S)@10, Methylthio(C)@24	99	3511.3	3
1.1.1.2408.4	126.339	3083.44	1028.82	3	1, 595	ATVVVEATEPEPSGSIGNPAATTSPSLSHR	Protein Terminal Acetyl@N-term, Phospho(S)@26	99	3083.44	3
1.1.1.2411.3	126.64	3511.28	1171.44	3	13	EGGGDSSASSPTEEEQEQGEISACSDEGTAQEGK	Phospho(S)@6, Methylthio(C)@24	99	3511.3	3
1.1.1.2412.2	126.721	0	727.81	0	13	GDVTAEEAAGASPAK	Phospho(S)@12	99	1452.61	2
1.1.1.2412.3	126.755	2201.83	1101.92	2	245	DSSSQENMVEDCLYETVK	Phospho(S)@2, Methylthio(C)@12	99	2201.82	2
1.1.1.2412.4	126.789	2965.32	989.448	3	1, 595	VLSPLRSPPLIGSESAYEDFLSADDK	Phospho(S)@3, Phospho(S)@7	99	2965.34	3
1.1.1.2414.2	126.948	1467.71	734.861	2	17, 1537	ASGQAFELILSPR	Phospho(S)@11	99	1467.71	2
1.1.1.2417.2	127.287	3083.44	1028.82	3	1, 595	ATVVVEATEPEPSGSIGNPAATTSPSLSHR	Protein Terminal Acetyl@N-term, Phospho(S)@24	99	3083.44	3
1.1.1.2417.4	127.355	3511.29	1171.44	3	13	EGGGDSSASSPTEEEQEQGEISACSDEGTAQEGK	Phospho(S)@6, Methylthio(C)@24	99	3511.3	3
1.1.1.2418.2	127.402	2370.24	791.086	3	635	VISTPPTPIFPISDDIGAIPIK	Phospho(S)@3	99	2370.25	3
1.1.1.2418.4	127.468	1452.61	727.311	2	13	GDVTAEEAAGASPAK	Phospho(S)@12	99	1452.61	2
1.1.1.2420.3	127.664	3205.56	1069.53	3	84	VAPLATTEDSLASIPFIDEPTSPSIDLQAK	Phospho(S)@24	99	3205.57	3
1.1.1.2423.2	127.975	1467.7	734.858	2	17, 1537	ASGQAFELILSPR	Phospho(S)@11	99	1467.71	2
1.1.1.2425.2	128.204	2092.98	1047.5	2	8	QLSPESLGTLQFGELNLGK	Gln->pyro-Glu@N-term, Phospho(S)@3	99	2093.01	2
1.1.1.2426.3	128.353	3083.43	1028.82	3	1, 595	ATVVVEATEPEPSGSIGNPAATTSPSLSHR	Protein Terminal Acetyl@N-term, Phospho(S)@26	99	3083.44	3
1.1.1.2427.2	128.434	2370.26	791.096	3	635	VISTPPTPIFPISDDIGAIPIK	Phospho(S)@3	99	2370.25	3
1.1.1.2427.4	128.502	2004.87	1003.44	2	520	TISAQDTLAYATALLNEK	Phospho(S)@3, Gln->Met@5	99	2004.95	2
1.1.1.2431.4	128.934	2004.89	1003.45	2	1, 595	LGGDGSPTQVDVSQFGSFK	Phospho(S)@6	99	2004.88	2
1.1.1.2432.2	128.982	1467.7	734.856	2	17, 1537	ASGQAFELILSPR	Phospho(S)@11	99	1467.71	2
1.1.1.2435.2	129.315	3191.51	1064.84	3	53, 1634	GASPVPESSLTADLLSVDAFAAPSPASTASPAK	Phospho(S)@24	99	3191.53	3
1.1.1.2435.3	129.349	3083.43	1028.82	3	1, 595	ATVVVEATEPEPSGSIGNPAATTSPSLSHR	Protein Terminal Acetyl@N-term, Phospho(S)@24	99	3083.44	3
1.1.1.2436.2	129.428	3208.53	1070.52	3	53, 1634	GASPVPESSLTADLLSVDAFAAPSPASTASPAK	Phospho(S)@3, Leu->Met@15	99	3209.48	3
1.1.1.2438.3	129.687	3229.45	808.37	4	53, 1634	GASPVPESSLTADLLSVDAFAAPSPASTASPAK	Phospho(S)@3, Cation:K(D)@13	99	3229.48	4
1.1.1.2439.3	129.802	1452.6	727.308	2	13	GDVTAEEAAGASPAK	Phospho(S)@12	99	1452.61	2
1.1.1.2439.4	129.833	3549.63	1184.22	3	30, 1083, 1337	VPTPPSGAEASLAEVPLLNEAAQEPLPPVGEGCAN	Phospho(S)@6, Methylthio(C)@33	99	3549.64	3
1.1.1.2440.3	129.913	2004.85	1003.43	2	1, 595	LGGDGSPTQVDVSQFGSFK	Phospho(S)@6	99	2004.88	2
1.1.1.2440.4	129.948	2792.23	931.75	3	158	NLEPCDNTPIIDNITPVVDGISAEK	Methylthio(C)@5, Phospho(T)@8	99	2792.26	3
1.1.1.2441.2	129.994	1467.7	734.858	2	17, 1537	ASGQAFELILSPR	Phospho(S)@11	99	1467.71	2
1.1.1.2444.2	130.324	3191.5	1064.84	3	53, 1634	GASPVPESSLTADLLSVDAFAAPSPASTASPAK	Phospho(S)@3	99	3191.53	3
1.1.1.2446.3	130.588	3083.43	1028.82	3	1, 595	ATVVVEATEPEPSGSIGNPAATTSPSLSHR	Protein Terminal Acetyl@N-term, Phospho(S)@26	99	3083.44	3
1.1.1.2448.2	130.763	3549.62	1184.21	3	30, 1083, 1337	VPTPPSGAEASLAEVPLLNEAAQEPLPPVGEGCAN	Phospho(S)@6, Methylthio(C)@33	99	3549.64	3
1.1.1.2449.2	130.877	1866.79	934.4	2	63	EEEIAALVIDNGSGMCK	Protein Terminal Acetyl@N-term, Deamidated(N)@11, Methylthio(C)@16	99	1866.8	2
1.1.1.2449.3	130.911	1452.61	727.312	2	13	GDVTAEEAAGASPAK	Phospho(S)@12	99	1452.61	2
1.1.1.2451.2	131.105	1467.71	734.862	2	17, 1537	ASGQAFELILSPR	Phospho(S)@11	99	1467.71	2
1.1.1.2453.3	131.37	3191.52	1064.85	3	53, 1634	GASPVPESSLTADLLSVDAFAAPSPASTASPAK	Phospho(S)@3	99	3191.53	3
1.1.1.2456.3	131.691	0	812.733	0	141	TLNIFPEVMLGPGLEEASSPVR	Phospho(S)@19	99	2435.18	3
1.1.1.2456.4	131.725	3083.44	1028.82	3	1, 595	ATVVVEATEPEPSGSIGNPAATTSPSLSHR	Protein Terminal Acetyl@N-term, Phospho(S)@24	99	3083.44	3
1.1.1.2457.2	131.771	0	812.251	0	141	TLNIFPEVMLGPGLEEASSPVR	Phospho(S)@19	99	2435.18	3
1.1.1.2457.4	131.84	3191.52	1064.85	3	53, 1634	GASPVPESSLTADLLSVDAFAAPSPASTASPAK	Phospho(S)@3	99	3191.53	3
1.1.1.2459.3	132.035	2004.82	1003.42	2	1, 595	LGGDGSPTQVDVSQFGSFK	Phospho(S)@6	99	2004.88	2
1.1.1.2460.2	132.115	1467.7	734.858	2	17, 1537	ASGQAFELILSPR	Phospho(S)@11	99	1467.71	2
1.1.1.2465.2	132.674	3083.43	1028.82	3	1, 595	ATVVVEATEPEPSGSIGNPAATTSPSLSHR	Protein Terminal Acetyl@N-term, Phospho(T)@23	99	3083.44	3
1.1.1.2467.4	132.971	0	727.31	0	13	GDVTAEEAAGASPAK	Phospho(S)@12	99	1452.61	2
1.1.1.2469.2	133.131	1467.7	734.858	2	17, 1537	ASGQAFELILSPR	Phospho(S)@11	99	1467.71	2
1.1.1.2470.2	133.245	2004.88	1003.45	2	1, 595	LGGDGSPTQVDVSQFGSFK	Phospho(S)@6	99	2004.88	2
1.1.1.2471.2	133.359	3511.22	1171.41	3	13	EGGGDSSASSPTEEEQEQGEISACSDEGTAQEGK	Phospho(S)@6, Methylthio(C)@24	99	3511.3	3
1.1.1.2471.3	133.394	1467.71	734.862	2	17, 1537	ASGQAFELILSPR	Phospho(S)@11	99	1467.71	2
1.1.1.2474.4	133.758	3082.31	1028.44	3	1, 595	TVVVEATEPEPSGSIGNPAATTSPSLSHR	Phospho(T)@1, Val->Met@3, Phospho(S)@12	99	3082.34	3
1.1.1.2486.3	134.897	2308.08	770.368	3	196	GGGGGGSPGPTAGPEPLSLPGILHF	Phospho(S)@7	99	2308.09	3
1.1.1.2491.2	135.299	1865.79	933.901	2	63	EEEIAALVIDNGSGMCK	Protein Terminal Acetyl@N-term, Methylthio(C)@16	99	1865.82	2
1.1.1.2495.4	135.663	1467.7	734.856	2	17, 1537	ASGQAFELILSPR	Phospho(S)@11	99	1467.71	2
1.1.1.2502.3	136.187	1452.6	727.308	2	13	GDVTAEEAAGASPAK	Phospho(S)@12	99	1452.61	2
1.1.1.2502.4	136.221	2004.84	1003.43	2	1, 595	LGGDGSPTQVDVSQFGSFK	Phospho(S)@6	99	2004.88	2
1.1.1.2504.4	136.419	3511.28	1171.43	3	13	EGGGDSSASSPTEEEQEQGEISACSDEGTAQEGK	Phospho(S)@6, Methylthio(C)@24	99	3511.3	3
1.1.1.2508.3	136.799	3084.43	1029.15	3	1, 595	ATVVVEATEPEPSGSIGNPAATTSPSLSHR	Protein Terminal Acetyl@N-term, Phospho(T)@23	99	3083.44	3
1.1.1.2509.2	136.878	1467.7	734.859	2	17, 1537	ASGQAFELILSPR	Phospho(S)@11	99	1467.71	2
1.1.1.2509.4	136.947	3081.39	1028.14	3	1, 595	ATVVVEATEPEPSGSIGNPAATTSPSLSHR	Protein Terminal Acetyl@N-term, Oxidation(P)@10, Dehydrated(S)@15, Phospho(S)@24	99	3081.43	3
1.1.1.2518.2	137.836	3082.35	1028.46	3	1, 595	ATVVVEATEPEPSGSIGNPAATTSPSLSHR	Protein Terminal Acetyl@N-term, Phospho(S)@26	99	3083.44	3
1.1.1.2520.3	138.08	1467.71	734.86	2	17, 1537	ASGQAFELILSPR	Phospho(S)@11	99	1467.71	2
1.1.1.2523.2	138.388	1467.69	734.854	2	17, 1537	ASGQAFELILSPR	Phospho(S)@11	99	1467.71	2
1.1.1.2524.4	138.57	3511.28	1171.44	3	13	EGGGDSSASSPTEEEQEQGEISACSDEGTAQEGK	Phospho(S)@10, Methylthio(C)@24	99	3511.3	3
1.1.1.2529.2	139.019	3083.45	1028.83	3	1, 595	ATVVVEATEPEPSGSIGNPAATTSPSLSHR	Protein Terminal Acetyl@N-term, Phospho(S)@24	99	3083.44	3
1.1.1.2532.3	139.348	0	727.308	0	13	GDVTAEEAAGASPAK	Phospho(S)@12	99	1452.61	2
1.1.1.2539.2	140.021	1467.7	734.855	2	17, 1537	ASGQAFELILSPR	Phospho(S)@11	99	1467.71	2
1.1.1.2539.3	140.055	3082.35	1028.46	3	1, 595	ATVVVEATEPEPSGSIGNPAATTSPSLSHR	Protein Terminal Acetyl@N-term, Phospho(S)@24	99	3083.44	3
1.1.1.2539.4	140.09	1467.7	734.856	2	17, 1537	ASGQAFELILSPR	Phospho(S)@11	99	1467.71	2
1.1.1.2540.4	140.181	2004.81	1003.41	2	1, 595	LGGDGSPTQVDVSQFGSFK	Phospho(S)@6	99	2004.88	2
1.1.1.2551.4	141.149	3082.36	1028.46	3	1, 595	ATVVVEATEPEPSGSIGNPAATTSPSLSHR	Protein Terminal Acetyl@N-term, Phospho(S)@24	99	3083.44	3
1.1.1.2554.3	141.377	3511.3	1171.44	3	13	EGGGDSSASSPTEEEQEQGEISACSDEGTAQEGK	Phospho(S)@6, Methylthio(C)@24	99	3511.3	3
1.1.1.2556.4	141.599	2004.88	1003.45	2	1, 595	LGGDGSPTQVDVSQFGSFK	Phospho(S)@6	99	2004.88	2
1.1.1.2558.2	141.731	1452.6	727.307	2	13	GDVTAEEAAGASPAK	Phospho(S)@12	99	1452.61	2
1.1.1.2564.4	142.302	3083.43	1028.82	3	1, 595	ATVVVEATEPEPSGSIGNPAATTSPSLSHR	Protein Terminal Acetyl@N-term, Phospho(S)@24	99	3083.44	3
1.1.1.2566.4	142.529	3511.27	1171.43	3	13	EGGGDSSASSPTEEEQEQGEISACSDEGTAQEGK	Phospho(S)@10, Methylthio(C)@24	99	3511.3	3
1.1.1.2573.2	143.18	1467.7	734.859	2	17, 1537	ASGQAFELILSPR	Phospho(S)@11	99	1467.71	2
1.1.1.2575.2	143.368	3083.42	1028.81	3	1, 595	ATVVVEATEPEPSGSIGNPAATTSPSLSHR	Protein Terminal Acetyl@N-term, Phospho(S)@24	99	3083.44	3
1.1.1.2582.4	144.207	2638.14	880.388	3	37	TGLCSPEDNSLTPLLDEVVAPEGR	Methylthio(C)@4, Phospho(S)@5	99	2637.17	3
1.1.1.2583.2	144.253	1467.7	734.856	2	17, 1537	ASGQAFELILSPR	Phospho(S)@11	99	1467.71	2
1.1.1.2585.4	144.53	3083.43	1028.82	3	1, 595	ATVVVEATEPEPSGSIGNPAATTSPSLSHR	Protein Terminal Acetyl@N-term, Phospho(S)@24	99	3083.44	3
1.1.1.2586.4	144.644	0	1003.43	0	1, 595	LGGDGSPTQVDVSQFGSFK	Phospho(S)@6	99	2004.88	2
1.1.1.2592.3	145.29	0	734.861	0	17, 1537	ASGQAFELILSPR	Phospho(S)@11	99	1467.71	2
1.1.1.2594.2	145.473	3083.42	1028.81	3	1, 595	ATVVVEATEPEPSGSIGNPAATTSPSLSHR	Protein Terminal Acetyl@N-term, Phospho(S)@24	99	3083.44	3
1.1.1.2598.2	145.914	3511.21	1171.41	3	13	EGGGDSSASSPTEEEQEQGEISACSDEGTAQEGK	Phospho(S)@6, Methylthio(C)@24	99	3511.3	3
1.1.1.2603.3	146.518	3083.42	1028.81	3	1, 595	ATVVVEATEPEPSGSIGNPAATTSPSLSHR	Protein Terminal Acetyl@N-term, Phospho(S)@24	99	3083.44	3
1.1.1.2606.3	146.854	3511.27	1171.43	3	13	EGGGDSSASSPTEEEQEQGEISACSDEGTAQEGK	Phospho(S)@7, Methylthio(C)@24	99	3511.3	3
1.1.1.2613.4	147.625	3083.44	1028.82	3	1, 595	ATVVVEATEPEPSGSIGNPAATTSPSLSHR	Protein Terminal Acetyl@N-term, Phospho(S)@26	99	3083.44	3
1.1.1.2615.3	147.818	1467.7	734.859	2	17, 1537	ASGQAFELILSPR	Phospho(S)@11	99	1467.71	2
1.1.1.2620.3	148.379	2004.86	1003.44	2	1, 595	LGGDGSPTQVDVSQFGSFK	Phospho(S)@6	99	2004.88	2
1.1.1.2620.4	148.413	3511.19	1171.4	3	13	EGGGDSSASSPTEEEQEQGEISACSDEGTAQEGK	Phospho(S)@6, Methylthio(C)@24	99	3511.3	3
1.1.1.2622.4	148.641	3083.44	1028.82	3	1, 595	ATVVVEATEPEPSGSIGNPAATTSPSLSHR	Protein Terminal Acetyl@N-term, Phospho(S)@24	99	3083.44	3
1.1.1.2623.2	148.686	0	734.86	0	17, 1537	ASGQAFELILSPR	Phospho(S)@11	99	1467.71	2
1.1.1.2629.3	149.402	3511.3	1171.44	3	13	EGGGDSSASSPTEEEQEQGEISACSDEGTAQEGK	Phospho(S)@10, Methylthio(C)@24	99	3511.3	3
1.1.1.2631.2	149.596	3083.44	1028.82	3	1, 595	ATVVVEATEPEPSGSIGNPAATTSPSLSHR	Protein Terminal Acetyl@N-term, Phospho(S)@24	99	3083.44	3
1.1.1.2638.4	150.449	3511.26	1171.43	3	13	EGGGDSSASSPTEEEQEQGEISACSDEGTAQEGK	Phospho(S)@9, Methylthio(C)@24	99	3511.3	3
1.1.1.2640.2	150.608	3083.44	1028.82	3	1, 595	ATVVVEATEPEPSGSIGNPAATTSPSLSHR	Protein Terminal Acetyl@N-term, Phospho(S)@24	99	3083.44	3
1.1.1.2650.3	151.716	3083.43	1028.82	3	1, 595	ATVVVEATEPEPSGSIGNPAATTSPSLSHR	Protein Terminal Acetyl@N-term, Phospho(S)@24	99	3083.44	3
1.1.1.2681.2	154.834	3083.41	1028.81	3	1, 595	ATVVVEATEPEPSGSIGNPAATTSPSLSHR	Protein Terminal Acetyl@N-term, Phospho(S)@24	99	3083.44	3
1.1.1.2691.3	155.923	3083.51	1028.85	3	1, 595	ATVVVEATEPEPSGSIGNPAATTSPSLSHR	Protein Terminal Acetyl@N-term, Phospho(S)@26	99	3083.44	3
1.1.1.2705.4	157.499	3083.43	1028.82	3	1, 595	ATVVVEATEPEPSGSIGNPAATTSPSLSHR	Protein Terminal Acetyl@N-term, Phospho(S)@26	99	3083.44	3
1.1.1.2710.2	157.987	3083.43	1028.82	3	1, 595	ATVVVEATEPEPSGSIGNPAATTSPSLSHR	Protein Terminal Acetyl@N-term, Phospho(S)@24	99	3083.44	3
1.1.1.2717.3	158.671	3083.41	1028.81	3	1, 595	ATVVVEATEPEPSGSIGNPAATTSPSLSHR	Protein Terminal Acetyl@N-term, Phospho(S)@24	99	3083.44	3
1.1.1.2724.2	159.34	3083.35	1028.79	3	1, 595	ATVVVEATEPEPSGSIGNPAATTSPSLSHR	Protein Terminal Acetyl@N-term, Phospho(S)@28	99	3083.44	3
1.1.1.2724.4	159.408	1467.7	734.855	2	17, 1537	ASGQAFELILSPR	Phospho(S)@11	99	1467.71	2
1.1.1.2730.4	159.994	3083.42	1028.81	3	1, 595	ATVVVEATEPEPSGSIGNPAATTSPSLSHR	Protein Terminal Acetyl@N-term, Phospho(S)@24	99	3083.44	3
1.1.1.2746.4	161.667	3083.41	1028.81	3	1, 595	ATVVVEATEPEPSGSIGNPAATTSPSLSHR	Protein Terminal Acetyl@N-term, Phospho(S)@24	99	3083.44	3
1.1.1.2757.4	162.798	3083.43	1028.82	3	1, 595	ATVVVEATEPEPSGSIGNPAATTSPSLSHR	Protein Terminal Acetyl@N-term, Phospho(S)@26	99	3083.44	3
1.1.1.2767.2	163.83	3082.3	1028.44	3	1, 595	ATVVVEATEPEPSGSIGNPAATTSPSLSHR	Protein Terminal Acetyl@N-term, Phospho(S)@24	99	3083.44	3
1.1.1.2778.2	164.963	3083.34	1028.79	3	1, 595	ATVVVEATEPEPSGSIGNPAATTSPSLSHR	Protein Terminal Acetyl@N-term, Phospho(S)@26	99	3083.44	3
1.1.1.2785.2	165.722	3083.41	1028.81	3	1, 595	ATVVVEATEPEPSGSIGNPAATTSPSLSHR	Protein Terminal Acetyl@N-term, Phospho(S)@24	99	3083.44	3
1.1.1.2786.2	165.802	1467.7	734.856	2	17, 1537	ASGQAFELILSPR	Phospho(S)@11	99	1467.71	2
1.1.1.2789.4	166.073	3083.4	1028.81	3	1, 595	ATVVVEATEPEPSGSIGNPAATTSPSLSHR	Protein Terminal Acetyl@N-term, Phospho(S)@24	99	3083.44	3
1.1.1.2821.3	168.4	3083.44	1028.82	3	1, 595	ATVVVEATEPEPSGSIGNPAATTSPSLSHR	Protein Terminal Acetyl@N-term, Phospho(S)@26	99	3083.44	3
1.1.1.2831.3	168.972	2934.33	734.589	4	17	ASSDIQVKELEKRASGQAFELILSPR	Phospho(S)@3, Dehydrated(S)@24	99	2933.5	4
2.1.1.466.2	21.537	1100.42	551.218	2	4, 1919	AGSAETESAAK	Phospho(S)@3	99	1100.44	2
2.1.1.469.2	21.666	990.353	496.184	2	29	SPGGSTMMK	Phospho(S)@1, Oxidation(M)@8	99	990.355	2
2.1.1.487.2	22.546	1100.42	551.22	2	4, 1919	AGSAETESAAK	Phospho(S)@3	99	1100.44	2
2.1.1.489.2	22.669	990.352	496.183	2	29	SPGGSTMMK	Phospho(S)@1, Oxidation(M)@8	99	990.355	2
2.1.1.494.2	22.988	940.423	471.219	2	131	TVTPASSAK	Phospho(T)@3	99	940.427	2
2.1.1.501.2	23.585	1100.43	551.224	2	4, 1919	AGSAETESAAK	Phospho(S)@3	99	1100.44	2
2.1.1.517.2	24.64	1100.43	551.225	2	4, 1919	AGSAETESAAK	Phospho(S)@3	99	1100.44	2
2.1.1.518.4	24.765	1154.45	578.234	2	10	ADSASTSPSPR	Phospho(S)@7	99	1154.46	2
2.1.1.526.2	25.459	851.375	426.695	2	14	SPAVSPSK	Phospho(S)@5	99	851.379	2
2.1.1.528.2	25.645	1100.43	551.224	2	4, 1919	AGSAETESAAK	Phospho(S)@3	99	1100.44	2
2.1.1.533.3	26.087	0	480.717	0	94	PAGGGTPPAR	Phospho(T)@6	99	959.423	2
2.1.1.538.3	26.535	1557.54	779.779	2	20	GDDASEEGQNGSSPK	Deamidated(N)@10, Phospho(S)@13	99	1557.55	2
2.1.1.541.2	26.739	1154.45	578.234	2	10	ADSASTSPSPR	Phospho(S)@7	99	1154.46	2
2.1.1.542.2	26.775	1100.43	551.224	2	4, 1919	AGSAETESAAK	Phospho(S)@3	99	1100.44	2
2.1.1.545.2	27.044	1385.52	693.767	2	27, 829, 1691	AEGAGTEEEGTQK	Phospho(T)@6	99	1385.53	2
2.1.1.546.2	27.125	940.423	471.219	2	131	TVTPASSAK	Phospho(T)@3	99	940.427	2
2.1.1.554.3	27.793	990.346	496.18	2	29	SPGGSTMMK	Phospho(S)@1, Oxidation(M)@8	99	990.355	2
2.1.1.557.2	28.049	1385.53	693.771	2	27, 829, 1691	AEGAGTEEEGTQK	Phospho(T)@6	99	1385.53	2
2.1.1.561.2	28.343	1594.64	798.328	2	446	PTTQQSPQDEQEK	Phospho(S)@6	99	1594.65	2
2.1.1.561.3	28.346	1220.5	611.257	2	20	GTPAGEGSGSPPK	Phospho(T)@2	99	1220.51	2
2.1.1.562.2	28.37	964.379	483.197	2	54	AESPPADAK	Phospho(S)@3	99	964.39	2
2.1.1.565.2	28.455	1045.44	523.727	2	11, 1849	TPPGSGEPPK	Phospho(T)@1	99	1045.45	2
2.1.1.565.4	28.466	1468.59	735.304	2	1519	NSSMGSPVNQQPK	Oxidation(M)@4, Phospho(S)@6	99	1468.6	2
2.1.1.568.2	28.591	1165.47	583.743	2	11, 1849	SSPGSPGTPGSR	Phospho(S)@2	99	1165.48	2
2.1.1.569.2	28.624	1728.67	865.341	2	402	SQSSDTEQPSPTSGGGK	Phospho(S)@10	99	1728.68	2
2.1.1.572.4	28.783	1745.66	873.837	2	30, 1337	ASDSGPSSSSSSSSSPPR	Phospho(S)@15	99	1745.67	2
2.1.1.575.4	28.9	1056.46	529.236	2	144	TPPANGAPPR	Phospho(T)@1	99	1056.48	2
2.1.1.577.3	28.99	1182.44	592.226	2	31	DDVSPEEQGK	Phospho(S)@4	99	1182.44	2
2.1.1.581.2	29.173	1057.45	529.734	2	144	TPPANGAPPR	Phospho(T)@1, Deamidated(N)@5	99	1057.46	2
2.1.1.582.2	29.231	1486.57	744.292	2	13	AAATPESQEPQAK	Phospho(T)@4, Phospho(S)@7	99	1486.57	2
2.1.1.583.4	29.358	1337.55	669.784	2	737	TTPQSPDAQASR	Phospho(S)@5	99	1337.56	2
2.1.1.584.4	29.408	1098.44	550.226	2	508	SSSLGNSPDR	Phospho(S)@2	99	1098.43	2
2.1.1.586.2	29.471	1045.44	523.726	2	11, 1849	TPPGSGEPPK	Phospho(T)@1	99	1045.45	2
2.1.1.586.3	29.494	1482.59	742.303	2	1301	TAASDSSPTGEPQR	Phospho(S)@7	99	1482.6	2
2.1.1.593.4	29.871	1335.56	668.79	2	13	AATPESQEPQAK	Phospho(T)@3	99	1335.57	2
2.1.1.595.2	29.952	1179.51	590.764	2	5, 216	PGEAAVASSPSK	Phospho(S)@9	99	1179.52	2
2.1.1.599.2	30.214	1057.45	529.734	2	144	TPPANGAPPR	Phospho(T)@1, Deamidated(N)@5	99	1057.46	2
2.1.1.599.3	30.246	1459.59	730.805	2	572	ETESSSASAVTPSK	Phospho(S)@13	99	1459.61	2
2.1.1.599.4	30.267	1245.45	623.731	2	362	MADTGSPGMQR	Oxidation(M)@1, Phospho(S)@6	99	1245.45	2
2.1.1.600.4	30.327	1486.56	744.288	2	13	AAATPESQEPQAK	Phospho(T)@4, Phospho(S)@7	99	1486.57	2
2.1.1.602.2	30.413	1406.6	704.306	2	13	AAATPESQEPQAK	Phospho(T)@4	99	1406.61	2
2.1.1.602.3	30.422	1345.49	673.754	2	448	LDGETASDSESR	Phospho(S)@7	99	1345.5	2
2.1.1.602.4	30.453	1271.51	636.763	2	29	STPVRSPGGSTM	Phospho(S)@6, Oxidation(M)@12	99	1271.52	2
2.1.1.606.3	30.592	1406.57	704.293	2	13	AAATPESQEPQAK	Phospho(T)@4	99	1406.61	2
2.1.1.608.4	30.738	1308.62	655.316	2	13	AAATPESQEPQAK	Dehydrated(T)@4	99	1308.63	2
2.1.1.610.2	30.803	1407.57	704.792	2	13	AAATPESQEPQAK	Phospho(T)@4, Deamidated(Q)@8	99	1407.59	2
2.1.1.615.4	31.156	992.417	497.216	2	521	GPTSPTTPR	Phospho(S)@4	99	992.433	2
2.1.1.617.2	31.253	1057.45	529.734	2	144	TPPANGAPPR	Phospho(T)@1, Deamidated(N)@5	99	1057.46	2
2.1.1.618.3	31.317	1407.59	704.802	2	13	AAATPESQEPQAK	Phospho(T)@4, Deamidated(Q)@8	99	1407.59	2
2.1.1.620.2	31.423	1406.59	704.302	2	13	AAATPESQEPQAK	Phospho(T)@4	99	1406.61	2
2.1.1.622.2	31.579	1045.44	523.726	2	11, 1849	TPPGSGEPPK	Phospho(T)@1	99	1045.45	2
2.1.1.622.3	31.588	1444.54	482.521	3	13	AAATPESQEPQAK	Phospho(T)@4, Cation:K(E)@6	99	1444.56	3
[truncated: 28,656 more rows]
