# Supplementary material for: Growth Cone Phosphoproteomics Reveals that GAP-43 Phosphorylated by JNK Is a Marker of Axon Growth and Regeneration
Source: iScience. 2018 May 31;4:190–203. doi: 10.1016/j.isci.2018.05.019 (PMC6147025; doi:10.1016/j.isci.2018.05.019)
Supplement: Data S2. Identified GCM Proteins Analyzed with Phosphoproteomics, Related to Figure 1 — A: Protein number (see Data S1); B: Unused; C: Total; D: % coverage; E: Accession number; F: Protein name. Yellow line: no phosphorylation-modified peptides were found (only other modifications such as methylation, etc.); Red line: no phosphopeptides with >95% reliability were found. They have been deleted from the total counts (Figure 1). [file mmc3.xlsx]

## Sheet: Sheet1
No.	Total	Peptides(95%)	Accession	Name
1	410.28	654	rf|XP_215469.2	similar to Microtubule-associated protein 1B (MAP 1B) (Neuraxin)
2	226.34	237	cra|rCP15714	NRAA Best Hit: Uncoordinated protein 44, isoform f [Caenorhabditis elegans]
3	136.57	248	cra|rCP26624	neural cell adhesion molecule 1
4	128.55	263	spt|P07936	Neuromodulin (Axonal membrane protein GAP-43) (PP46) (B-50) (Protein F1) (Calmodulin-binding protein P-57)
5	112.97	214	spt|P30009	Myristoylated alanine-rich C-kinase substrate (MARCKS) (Protein kinase C substrate 80 kDa protein)
6	109.25	121	trm|Q9WTP0	Rat brain 4.1(S)
7	97.79	111	spt|Q9JK11	Reticulon 4 (Neurite outgrowth inhibitor) (Nogo protein) (Foocen) (Glut4 vesicle 20 kDa protein)
8	97.59	81	spt|P34926	Microtubule-associated protein 1A (MAP 1A) [Contains: MAP1 light chain LC2]
9	88.19	86	cra|rCP10350	microtubule-associated protein 2
10	83.05	115	rf|XP_344572.1	similar to GRIN1
11	78.94	91	rf|XP_346410.1	hypothetical protein XP_346409
12	64.21	60	trm|Q5QD51	A kinase anchoring protein 12 alpha
13	53.23	113	trm|Q9EPH2	Mac-MARCKS protein
14	52.06	53	spt|Q05764	Beta adducin (Erythrocyte adducin beta subunit) (Adducin 63)
15	51.91	40	cra|rCP10983	adenomatosis polyposis coli
16	51.46	43	rf|NP_058725.1	neurofilament 3, medium
17	51.16	49	rf|NP_058862.1	stathmin 1
18	48.7	37	spt|P69897	Tubulin beta-5 chain
19	48.68	37	spt|Q9QXY2	p130Cas-associated protein (p140Cap) (SNAP-25-interacting protein) (SNIP)
20	47.45	55	cra|rCP30362	adducin 1, alpha
21	45.76	33	prf|0812252A	tubulin alpha
22	43.16	19	trm|O35482	High molecular-weight neurofilament
23	41.83	39	cra|rCP23357	erythrocyte protein band 4.1-like 3
24	41.56	46	spt|Q64548	Reticulon 1 (Neuroendocrine-specific protein) (S-rex)
25	41.25	37	rf|XP_345985.1	similar to microtubule-associated protein 4
26	40.97	45	rf|XP_224535.2	similar to Farp1 protein
28	40.49	28	spt|Q9JKS6	Piccolo protein (Multidomain presynaptic cytomatrix protein)
29	40.39	66	cra|rCP21756	paralemmin
30	38.16	48	spt|Q07266	Drebrin (Developmentally regulated brain protein)
31	38.12	30	cra|rCP52235	NRAA Best Hit: similar to Neurofilament triplet H protein (200 kDa neurofilament protein) (Neurofilament heavy polypeptide) (NF-H)
32	35.64	26	rf|XP_233240.2	similar to RIKEN cDNA 3110007P09
33	35.1	35	rf|XP_240072.2	similar to Spectrin beta chain, brain 1 (Spectrin, non-erythroid beta chain 1) (Beta-II spectrin) (Fodrin beta chain)
34	34.7	27	rf|NP_439894.1	regulating synaptic membrane exocytosis 1
35	34.37	30	cra|rCP43238	kinase D-interacting substance of 220 kDa
36	34.11	21	rf|XP_225628.2	similar to KIAA1424 protein
37	33.62	24	cra|rCP45609	hypothetical protein
38	33.59	22	trm|Q7TMB0	Plasticity-related protein PRG-2
39	32.53	31	cra|rCP51286	chromogranin B
40	32.37	23	cra|rCP26927	NRAA Best Hit: similar to KIAA0856 protein
41	32.07	21	rf|XP_215733.2	similar to Plakophilin 4 (p0071)
42	31.03	21	cra|rCP37378.1	NRAA Best Hit: scribbled, LEThal LET-413 (75.3 kD) (let-413) [Caenorhabditis elegans]
43	31.01	34	spt|O35430	Amyloid beta A4 precursor protein-binding family A member 1 (Neuron- specific X11 protein) (Neuronal Munc18-1-interacting protein 1) (Mint- 1) (Adapter protein X11alpha)
44	30.22	21	rf|NP_741984.2	alpha-spectrin 2
45	29.83	22	cra|rCP43605	NRAA Best Hit: similar to putative ankyrin-repeat containing protein; DKFZP564D166 protein
46	28.61	18	trm|Q8CJ14	Nestin
47	27.77	17	cra|rCP10082	NRAA Best Hit: similar to LD43063p [Drosophila melanogaster]
48	27.59	20	trm|Q91XW0	Heat shock protein 86 (Heat shock protein 1, alpha)
49	27.52	18	rf|XP_346836.1	hypothetical protein XP_346835
50	27.31	28	cra|rCP23617	NRAA Best Hit: similar to ALPHA-2 CATENIN (ALPHA N-CATENIN) (NEURAL ALPHA-CATENIN)
51	26.57	23	cra|rCP13655	NRAA Best Hit: AF038621_5 Hypothetical protein M116.5 [Caenorhabditis elegans]
52	26.4	28	cra|rCP23112	NRAA Best Hit: similar to epidermal growth factor receptor substrate EPS15R
53	25.62	45	cra|rCP11863	synaptosomal-associated protein, 91 kDa
54	24.74	22	rf|XP_346451.1	hypothetical protein XP_346450
55	24.59	21	rf|XP_217645.2	similar to actin-binding LIM protein 1 long isoform
56	24.29	20	rf|NP_001004415.1	transforming acidic coiled coil 2 isoform 1
57	24.03	35	cra|rCP49961	double cortin and calcium/calmodulin-dependent protein kinase-like 1
58	23.57	10	spt|O35889	Afadin (Af-6 protein)
59	23.49	30	spt|Q05695	Neural cell adhesion molecule L1 precursor (N-CAM L1) (Nerve-growth factor-inducible large external glycoprotein) (NILE)
60	33.99	32	cra|rCP31003	stathmin-like 2
61	24.16	25	cra|rCP21244	stathmin-like 3
62	21.77	14	spt|Q9WVE9	Intersectin 1 (EH domain and SH3 domain regulator of endocytosis 1)
63	21.68	18	spt|P63259	Actin, cytoplasmic 2 (Gamma-actin)
64	21.53	19	spt|P10362	Secretogranin II precursor (SgII) (Chromogranin C) [Contains: Secretoneurin (SN)]
65	21.46	20	rf|XP_232253.2	similar to KIAA0819 protein
66	21.26	16	trm|Q923K6	Calcium channel isoform alpha1E7
67	21.18	33	cra|rCP49633	cytoplasmic linker 2
68	24.66	18	spt|P34058	Heat shock protein HSP 90-beta (HSP 84)
69	20.62	16	trm|Q8CGU4	PI 3-kinase enhancer long isoform (Fragment)
70	20.34	17	rf|XP_234901.2	similar to R29144_1
71	20.03	16	rf|XP_223397.2	similar to hypothetical protein
72	20.01	16	trm|Q8K4H3	TUC-4b
73	21.69	26	rf|XP_226897.2	similar to arm-repeat protein NPRAP/neurojungin
74	19.8	18	rf|XP_232771.2	similar to protein 4.1, P4.1 - mouse
75	19.61	17	cra|rCP50240	NRAA Best Hit: similar to probable mucin G2 [similarity] - human (fragment)
76	19.57	10	rf|XP_215530.2	similar to misshapen/NIK-related kinase isoform 2
77	19.44	26	spt|O55005	Roundabout homolog 1 precursor
78	19.38	11	rf|XP_341353.1	similar to dematin 52 kDa subunit
79	19.26	10	cra|rCP26840	NRAA Best Hit: similar to guanine nucleotide exchange factor p532
80	19.13	14	trm|Q6PW34	Neuronal cell adhesion molecule long isoform Nc17
81	19.03	13	spt|P09951	Synapsin-1 (Synapsin I)
82	18.45	12	spt|Q9Z1T4	Connector enhancer of kinase suppressor of ras 2 (Connector enhancer of KSR2) (CNK2) (Membrane-associated guanylate kinase-interacting protein) (MAGUIN)
83	19.34	10	spt|Q62847	Gamma adducin (Adducin-like protein 70) (Protein kinase C binding protein 35H)
84	18.18	12	rf|XP_220918.2	similar to KIAA1501 protein
85	18.04	9	cra|rCP33667	ATPase, Na+/K+ transporting, alpha 3 polypeptide
86	17.99	9	rf|XP_215551.2	similar to RIKEN cDNA D630029K19
87	17.71	9	rf|XP_214245.2	similar to highwire
88	17.71	15	rf|XP_343631.1	similar to kinesin family protein KIF1a
89	17.36	13	trm|O08873	Rab3 GDP/GTP exchange protein
90	17.27	28	spt|P60905	DnaJ homolog subfamily C member 5 (Cysteine string protein) (CSP)
91	16.96	14	spt|P31424	Metabotropic glutamate receptor 5 precursor (mGluR5)
93	16.88	9	cra|rCP15305	NRAA Best Hit: g-protein beta WD-40 repeat (1H54) [Caenorhabditis elegans]
94	16.72	9	cra|rCP44953	calcium channel, voltage-dependent, beta 1 subunit
95	16.7	12	spt|P61765	Syntaxin binding protein 1 (Unc-18 homolog) (Unc-18A) (Unc-18-1) (N- Sec1) (rbSec1) (p67)
96	16.67	11	cra|rCP33268	NRAA Best Hit: 5E5_RAT 5E5 ANTIGEN
97	16.63	14	rf|XP_220232.2	similar to JNK interacting protein-3a
98	16.4	14	cra|rCP26851	NRAA Best Hit: nectin-1
99	16.33	10	cra|rCP34282	NRAA Best Hit: similar to neuron navigator 1; neuron navigator-1; pore membrane and/or filament interacting like protein 3; steerin-1
100	16.32	12	cra|rCP52987	exchange factor for ARF6
101	16.2	13	cra|rCP45763	Rho interacting protein 3
102	16.1	12	cra|rCP29928	activin receptor interacting protein 1
103	16.09	9	spt|Q63622	Channel associated protein of synapse-110 (Chapsyn-110) (Synaptic density protein PSD-93) (Discs, large homolog 2)
104	15.93	12	rf|XP_217129.2	similar to KIAA0285 gene product
105	16.04	10	cra|rCP16056	NRAA Best Hit: C. elegans FRM-1 protein (corresponding sequence ZK270.2e) [Caenorhabditis elegans]
106	15.73	13	rf|XP_343305.1	similar to CG9646-PA
107	15.61	7	trm|Q6IRF4	Ywhaz protein (Fragment)
108	15.54	8	cra|rCP18722	p47 protein
109	15.46	11	rf|XP_220885.2	similar to cDNA sequence BC034054
110	15.45	10	spt|Q9JKA9	Potassium/sodium hyperpolarization-activated cyclic nucleotide-gated channel 2 (Fragment)
111	68.88	132	spt|P13596	Neural cell adhesion molecule 1, 140 kDa isoform precursor (N-CAM 140) (NCAM-140)
112	15.31	12	cra|rCP51255.1	NRAA Best Hit: DHHC type zinc finger containing protein (3O207) [Caenorhabditis elegans]
113	15.29	9	cra|rCP28201	NRAA Best Hit: similar to KIAA0284 protein
114	15.14	9	cra|rCP29914	protein tyrosine phosphatase, non-receptor type 12
115	15.05	21	cra|rCP39175	NRAA Best Hit: G88391 protein R06B10.5 [imported] - Caenorhabditis elegans
116	14.92	8	cra|rCP36726	NRAA Best Hit: NEDD4 ubiquitin-protein ligase, expressed in meiotic germ cells and nerve cells; homolog of human potential sodium channel regulator (1C29) [Caenorhabditis elegans]
117	14.8	9	spt|P23565	Alpha-internexin (Alpha-Inx)
118	14.8	9	trm|Q5PPG5	Chga protein
119	14.76	12	cra|rCP45553	NRAA Best Hit: similar to TGF-beta1-induced anti-apoptotic factor 1; myosin containing PDZ domain
120	14.69	39	trm|Q6RKB3	Fasciclin II transmembrane protein isoform
121	14.61	11	cra|rCP15806	NRAA Best Hit: CTD2_RAT Catenin delta-2
121	13.22	10	rf|XP_342206.1	similar to GT24
122	14.31	8	rf|XP_343077.1	similar to Txndc1 protein
123	14.27	13	spt|O88339	Epsin 1 (EPS-15 interacting protein 1)
124	14.2	14	spt|O70441	Synapsin-3 (Synapsin III)
125	14.2	10	spt|Q02294	Voltage-dependent N-type calcium channel alpha-1B subunit (Voltage- gated calcium channel alpha subunit Cav2.2) (Calcium channel, L type alpha-1 polypeptide isoform 5) (Brain calcium channel III) (BIII)
126	14.19	9	rf|XP_214954.2	similar to RalBP1-associated EH domain protein Reps1
127	14.14	8	rf|XP_216007.2	similar to CG33130-PA
128	14.07	9	cra|rCP12728	NRAA Best Hit: similar to ARVCF isoform B1
129	14.06	19	spt|P35565	Calnexin precursor
130	13.91	6	spt|P11442	Clathrin heavy chain
131	14.6	6	rf|XP_341343.1	similar to Dihydropyrimidinase related protein-2 (DRP-2) (Turned on after division, 64 kDa protein) (TOAD-64) (Collapsin response mediator protein 2) (CRMP-2)
132	13.68	16	trm|Q9ESI7	Neuronal migration protein doublecortin
133	13.64	11	rf|XP_213677.2	roundabout (axon guidance receptor, Drosophila) homolog 2
134	13.55	7	cra|rCP28571	NRAA Best Hit: SMAll body size SMA-1, betaH chain spectrin homolog required for embryonic elongation and morphogenesis; expressed in epithelial cells (470.0 kD) (sma-1) [Caenorhabditis elegans]
135	13.51	11	cra|rCP36974.1	neurabin 1
136	13.46	11	cra|rCP46483	NRAA Best Hit: similar to KIAA1725 protein
137	30.21	36	cra|rCP32159	NRAA Best Hit: FERM domain (protein 4.1-ezrin-radixin-moesin) (frm-3) [Caenorhabditis elegans]
138	13.29	9	rf|XP_232131.2	similar to gamma-SNAP-associated factor 1
139	13.24	9	cra|rCP50061	NRAA Best Hit: Beige/BEACH domain and g-protein beta WD-40 repeat (3F688) [Caenorhabditis elegans]
140	12.95	8	spt|P49816	Tuberin (Tuberous sclerosis 2 homolog protein)
141	12.91	12	rf|XP_224702.2	similar to Hypothetical protein KIAA0514
142	12.9	12	cra|rCP38635	ATPase, Ca++ transporting, plasma membrane 1
143	12.89	10	cra|rCP23843	NRAA Best Hit: similar to KIAA0844 protein
144	12.91	22	rf|XP_341932.1	hypothetical protein XP_341931
145	12.84	9	cra|rCP21156	potassium voltage-gated channel, KQT-like subfamily, member 2
146	12.79	12	spt|O08838	Amphiphysin
147	12.94	8	trm|Q7TMB7	Plasticity related gene 1 protein
148	12.73	11	trm|Q6DUV1	Protein kinase C epsilon
149	12.7	8	rf|XP_218410.2	similar to Dystrophia myotonica-containing WD repeat motif protein (DMR-N9 protein)
150	12.57	6	cra|rCP29646	NRAA Best Hit: Hypothetical protein ZC504.4b [Caenorhabditis elegans]
151	12.45	9	cra|rCP24154	NRAA Best Hit: similar to KIAA1468 protein
152	12.44	9	cra|rCP24061.1	NRAA Best Hit: PALM_CHICK Paralemmin
153	12.4	10	rf|XP_234908.2	similar to mBLVR
154	12.4	11	spt|O88871	Gamma-aminobutyric acid type B receptor, subunit 2 precursor (GABA-B receptor 2) (GABA-B-R2) (Gb2) (GABABR2)
155	12.39	7	cra|rCP22433	NRAA Best Hit: E1-E2 ATPase, putative E1-E2 ATPase (3N488) [Caenorhabditis elegans]
156	12.36	10	rf|XP_218481.2	similar to CLIP-170-related protein
157	12.38	6	rf|XP_234910.2	similar to APC2 protein
158	12.32	7	rf|XP_241981.2	similar to mKIAA0531 protein
159	12.21	9	cra|rCP25199	activator of G-protein signaling 3
160	12.19	10	cra|rCP10656.1	NRAA Best Hit: similar to ADP-ribosylation factor guanine nucleotide factor 6; hepatocellular carcinoma-associated antigen 67
161	12.19	6	cra|rCP23448.1	NRAA Best Hit: serine/threonine kinase, homolog of Drosophila Numb-Associated Kinase, facilitates lin-12 activity, Suppressor/Enhancer of Lin-12 SEL-5 (120.0 kD) (sel-5) [Caenorhabditis elegans]
162	12.14	19	cra|rCP10235.1	NRAA Best Hit: similar to solute carrier family 9 (sodium/hydrogen exchanger), isoform 6
163	13.79	10	cra|rCP44716.1	EH domain binding protein epsin 2
164	12.1	8	trm|Q68HB5	Protocadherin 7c1
165	12.05	13	cra|rCP33269.1	NRAA Best Hit: 5E5_RAT 5E5 ANTIGEN
166	12.05	23	trm|Q8VH46	Actin filament associated protein
167	12.04	8	trm|Q5XI21	MGC95142 protein
168	12.04	7	cra|rCP34112	NRAA Best Hit: similar to KIAA0456 protein [imported] - human
169	12	7	spt|P53987	Monocarboxylate transporter 1 (MCT 1)
170	12	10	rf|XP_347187.1	similar to BM88 antigen
171	11.86	10	spt|Q9QYF3	Myosin Va (Myosin 5A) (Dilute myosin heavy chain, non-muscle)
172	11.81	5	trm|Q810W7	Syntrophin-associated serine/threonine kinase SAST170
173	11.81	7	cra|rCP36521.1	NRAA Best Hit: similar to KIAA0843 protein
174	11.74	19	rf|XP_343403.1	neogenin
175	11.73	9	cra|rCP50684	sodium channel, voltage-gated, type 2, alpha 1 polypeptide
176	13.99	6	spt|P63043	Stathmin 4 (Stathmin-like protein B3) (RB3)
177	11.63	13	cra|rCP50126	NRAA Best Hit: similar to ARVCF isoform B1
178	11.6	5	cra|rCP22439	NRAA Best Hit: mKIAA1211 protein
179	11.55	6	rf|XP_239095.2	similar to sorbin and SH3 domain containing 1
180	11.54	7	rf|XP_341119.1	similar to phosphoinositol 3-phosphate-binding protein-3
181	11.5	6	rf|XP_237064.2	similar to putative protein (5S487)
182	11.47	8	trm|Q9R1L1	NBC-like protein 3
183	11.4	8	cra|rCP34206	NRAA Best Hit: OSM3_CAEEL KINESIN-LIKE PROTEIN OSM-3
184	11.35	7	rf|XP_233595.2	similar to retinoblastoma-associated factor 600
185	11.34	8	trm|Q9WU70	B-tomosyn isoform
186	11.27	13	cra|rCP37105	dynein, cytoplasmic, intermediate chain 1
187	11.26	6	rf|XP_233820.2	similar to mouse Son of sevenless 1
188	11.24	5	spt|P09483	Neuronal acetylcholine receptor protein, alpha-4 chain precursor
189	11.18	9	trm|Q9R037	WD-containing protein (Fragment)
190	11.06	5	rf|XP_220446.2	similar to KIAA0731 protein
191	11	9	trm|Q9JJ32	NBC-like protein
192	10.91	6	spt|Q9JKA7	Potassium/sodium hyperpolarization-activated cyclic nucleotide-gated channel 4
193	10.87	6	cra|rCP13522	NRAA Best Hit: cDNA sequence BC019977
194	10.78	6	trm|Q78PB6	LIS1-interacting protein NUDE2
195	10.76	5	cra|rCP48393	NRAA Best Hit: zonula occludens 2 protein
196	10.76	5	rf|XP_218432.2	similar to zinedin
197	10.75	6	trm|Q5YLM1	Neural stem cell-derived dendrite regulator
198	10.73	7	pir|A38141	neuronal cell membrane antigen HPC-1 - rat (fragment)
199	10.6	6	cra|rCP53046	NRAA Best Hit: Uncoordinated protein 44, isoform b [Caenorhabditis elegans]
200	12.56	10	rf|XP_342338.1	similar to hypothetical protein
201	10.49	22	cra|rCP32315.1	NRAA Best Hit: similar to KIAA1317 protein
202	10.39	7	emb|CAA47103.1	SAP90A
203	10.4	9	cra|rCP45340	NRAA Best Hit: ubiquitin conjugating enzyme (ubc-17) [Caenorhabditis elegans]
204	10.38	11	cra|rCP28284	calcium/calmodulin-dependent serine protein kinase
205	10.37	5	trm|Q8VHK2	Cask-interacting protein 1
206	10.28	5	rf|XP_217039.2	similar to Epithelial protein lost in neoplasm (mEPLIN)
207	10.28	7	cra|rCP10601.1	hypothetical protein
208	10.25	7	cra|rCP14360	NRAA Best Hit: Unknown (protein for MGC:63962) [Danio rerio]
209	10.3	8	spt|Q63475	Receptor-type tyrosine-protein phosphatase N2 precursor (EC 3.1.3.48) (R-PTP-N2) (PTP NE-6) (PTPNE6) (Phogrin)
210	10.22	10	rf|XP_227623.2	similar to palmdelphin
211	10.21	5	rf|XP_344525.1	pericentriolar material 1
212	10.18	9	rf|XP_217409.2	similar to Bone morphogenetic protein type II receptor
213	10.17	11	spt|Q9WU82	Beta-catenin
214	10.16	9	rf|XP_226019.2	similar to hypothetical protein DKFZp761B0514
215	10.16	10	trm|Q5PPJ7	Hypothetical protein (Fragment)
216	104.37	204	rf|XP_215403.1	similar to Myristoylated alanine-rich C-kinase substrate (MARCKS)
217	10.13	6	cra|rCP42016	RhoGEF glutamate transport modulator GTRAP48
218	10.1	6	cra|rCP36029	NRAA Best Hit: similar to RB1-inducible coiled-coil 1; coiled coil forming protein 1
219	10.08	15	spt|P70580	Membrane associated progesterone receptor component 1 (Acidic 25 kDa protein) (25-DX)
220	10.07	6	cra|rCP39025	tripartite motif protein 3
221	10.05	14	trm|Q76GL9	Neutral amino acid transporter ASCT1
222	10.04	4	spt|P59215	Guanine nucleotide-binding protein G(o), alpha subunit 1
223	10.04	5	spt|P47868	Secretogranin III precursor (SgIII) (1B1075)
224	10.02	8	rf|XP_220535.2	similar to Ras-related protein R-Ras2 (Ras-like protein TC21) (Teratocarcinoma oncogene)
225	10.15	19	spt|P10687	1-phosphatidylinositol-4,5-bisphosphate phosphodiesterase beta 1 (EC 3.1.4.11) (Phosphoinositide phospholipase C) (PLC-beta-1) (Phospholipase C-beta-1) (PLC-I) (PLC-154)
226	10.01	7	spt|Q9WVC0	Septin 7 (CDC10 protein homolog)
227	10.01	7	cra|rCP16890	NRAA Best Hit: cyclin, N-terminal domain containing protein family member, possibly N-myristoylated (3J497) [Caenorhabditis elegans]
228	10	6	cra|rCP51011	NRAA Best Hit: RIKEN cDNA D430039N05 gene
229	10	11	spt|P28573	Sodium-dependent proline transporter (Solute carrier family 6 member 7)
230	10	5	rf|XP_237146.1	similar to expressed sequence AW212394
231	9.97	5	rf|XP_236020.2	similar to rac GTPase activating protein
232	9.93	7	rf|XP_341722.1	similar to KIAA1389 protein
233	9.93	6	rf|XP_219515.2	similar to pecanex-like 3
234	9.91	7	cra|rCP29644.1	abl-interactor 2
235	9.9	6	cra|rCP25379	disabled homolog 2 (Drosophila) interacting protein
236	9.89	5	trm|Q5XIQ4	Hypothetical protein
237	9.63	24	rf|XP_340963.1	coxsackie virus and adenovirus receptor
238	9.58	6	rf|XP_343771.1	similar to hypothetical protein MGC31104
239	9.56	7	cra|rCP34293	NRAA Best Hit: similar to mKIAA0289 protein
240	9.46	5	cra|rCP29084	NRAA Best Hit: similar to RIKEN cDNA 2210403N08
241	9.45	5	cra|rCP47262.1	PAK-interacting exchange factor beta
242	9.41	6	rf|XP_230742.2	similar to dJ310O13.4 (novel protein similar to predicted C. elegans and C. intestinalis proteins)
243	9.4	5	rf|XP_222920.2	similar to formin-2
244	9.39	6	spt|O88588	Phosphofurin acidic cluster sorting protein 1 (PACS-1)
246	9.34	6	cra|rCP28464	NRAA Best Hit: similar to CG11376-PA [Drosophila melanogaster]
247	9.27	5	trm|Q5U2N3	Pitpnm1 protein
248	9.22	6	rf|XP_223723.2	similar to KIAA1912 protein
249	9.22	6	spt|P11730	Calcium/calmodulin-dependent protein kinase type II gamma chain (EC 2.7.1.123) (CaM-kinase II gamma chain) (CaM kinase II gamma subunit) (CaMK-II gamma subunit)
250	9.2	6	rf|XP_235476.2	similar to slit homolog 1
251	9.11	5	rf|XP_345931.1	similar to guanine nucleotide exchange factor
252	9.1	6	spt|P62161	Calmodulin (CaM)
253	40.68	33	cra|rCP52051	tubulin, beta 3
254	9.06	9	rf|XP_227406.2	similar to Lbcl1 protein
255	8.93	4	cra|rCP18826	NRAA Best Hit: similar to chromosome 20 open reading frame 46
256	8.93	6	rf|XP_240734.2	similar to mKIAA1294 protein
257	8.93	5	rf|XP_225997.2	similar to protocadherin 1 isoform 2 precursor
258	8.89	7	trm|Q9ERQ6	CALEB isoform b
259	8.79	12	spt|P17425	Hydroxymethylglutaryl-CoA synthase, cytoplasmic (EC 2.3.3.10) (HMG-CoA synthase) (3-hydroxy-3-methylglutaryl coenzyme A synthase)
260	8.78	8	cra|rCP28668	NRAA Best Hit: protein kinase family member (wnk-1) [Caenorhabditis elegans]
261	8.78	7	rf|XP_341857.1	protein tyrosine phosphatase, receptor type, f polypeptide (PTPRF), interacting protein (liprin), alpha 3
262	8.75	5	rf|XP_342203.1	cadherin 10
263	8.72	5	rf|XP_232614.2	similar to guanine nucleotide exchange factor
264	8.71	13	cra|rCP38536	NRAA Best Hit: SYnapse Defective SYD-2, liprin-alpha (130.3 kD) (syd-2) [Caenorhabditis elegans]
265	8.69	4	cra|rCP40652	NRAA Best Hit: brain-specific angiogenesis inhibitor (XL564) [Caenorhabditis elegans]
266	8.72	4	spt|Q9JIS1	Regulating synaptic membrane exocytosis protein 2 (Rab3-interacting molecule 2) (RIM 2)
267	8.59	6	cra|rCP18944	potassium large conductance calcium-activated channel, subfamily M, alpha member 1
268	8.58	4	cra|rCP43426	A kinase (PRKA) anchor protein 6
269	8.51	4	spt|P61150	Fibroblast growth factor-12 (FGF-12) (Fibroblast growth factor homologous factor 1) (FHF-1)
270	8.47	5	trm|Q80X08	NP61201
271	8.45	5	spt|O88278	Cadherin EGF LAG seven-pass G-type receptor 3 precursor (Multiple epidermal growth factor-like domains 2)
272	8.4	5	cra|rCP20597.1	hypothetical protein
273	8.4	15	trm|Q63092	Calmodulin-binding protein
274	8.33	21	spt|Q00960	Glutamate [NMDA] receptor subunit epsilon 2 precursor (N-methyl D- aspartate receptor subtype 2B) (NR2B) (NMDAR2B)
275	8.3	7	trm|Q99JD4	CLIP-associating protein CLASP2
276	8.27	6	spt|Q63881	Potassium voltage-gated channel subfamily D member 2 (Voltage-gated potassium channel subunit Kv4.2) (Shal1) (RK5)
277	8.27	4	cra|rCP37022	NRAA Best Hit: similar to RIKEN cDNA 6330503C03
278	8.26	6	spt|Q9JJ19	Ezrin-radixin-moesin binding phosphoprotein 50 (EBP50) (Na(+)/H(+) exchange regulatory cofactor NHE-RF) (NHERF-1) (Regulatory cofactor of Na(+)/H(+) exchanger) (Sodium-hydrogen exchanger regulatory factor 1) (Solute carrier family 9 isoform 3 regulatory factor 1)
279	8.25	6	rf|XP_217106.2	similar to hypothetical protein FLJ25530
280	8.18	4	trm|Q9JKC9	Gamma-synergin (Fragment)
281	8.18	4	rf|XP_215763.2	hypothetical protein XP_215763
282	8.17	5	rf|XP_227301.2	similar to PDZ domain containing guanine nucleotide exchange factor (GEF) 1
284	8.16	3	rf|XP_234572.2	similar to KIAA2019 protein
285	8.15	6	cra|rCP43057	NRAA Best Hit: predicted CDS, nuclear receptor binding protein like (1H720) [Caenorhabditis elegans]
286	8.14	10	trm|Q6RJR6	RTN3-A
287	8.13	6	rf|XP_344702.1	similar to Hypothetical protein KIAA0427
288	8.13	7	rf|XP_341968.1	similar to nucleosome assembly protein 1-like 4
289	8.12	15	rf|XP_218360.2	similar to Numblike
290	8.09	4	rf|XP_244043.2	similar to KIAA1855 protein
291	8.09	5	rf|XP_230625.2	similar to RIKEN cDNA 2900083L08
292	8.08	10	trm|Q9QXU8	Dynein light intermediate chain 1
293	8.08	6	cra|rCP40502.1	NRAA Best Hit: similar to Hypothetical protein KIAA0084 (HA2022)
294	8.07	4	trm|O08678	Serine/threonine kinase
295	8.07	5	trm|Q80ZA5	Sodium-driven chloride bicarbonate exchanger rb1NCBE
296	8.07	9	spt|P31662	Orphan sodium- and chloride-dependent neurotransmitter transporter NTT4 (Solute carrier family 6 member 17)
297	8.06	4	spt|P48768	Sodium/calcium exchanger 2 precursor (Na(+)/Ca(2+)-exchange protein 2)
298	8.06	7	trm|Q812E9	Glycoprotein m6a
299	8.05	6	rf|XP_342233.1	similar to CG15133-PA
300	8.05	4	rf|XP_228065.2	similar to Epilepsy holoprosencephaly candidate-1 protein (EHOC-1) (Transmembrane protein 1) (GT334 protein)
301	8.04	6	cra|rCP32393	NRAA Best Hit: similar to protocadherin 17; protocadherin 68
302	8.04	4	spt|O88923	Latrophilin 2 precursor (Calcium-independent alpha-latrotoxin receptor 2) (CIRL-2)
303	8.04	4	cra|rCP10539	NRAA Best Hit: similar to RIKEN cDNA 1110033I14
304	8.03	5	spt|P23348	Anion exchange protein 3 (Neuronal band 3-like protein)
305	8.03	5	rf|NP_114456.1	RalA binding protein 1
306	8.03	5	rf|XP_232196.2	similar to 6720451F06Rik protein
307	8.03	6	cra|rCP20186	syntaxin 7
308	9.17	11	trm|Q63094	Calcium/calmodulin-dependent protein kinase II, beta 3 isoform
309	8.02	8	rf|XP_343428.1	neural precursor cell expressed, developmentally down-regulated gene 4A
310	8.02	5	spt|Q9JHU0	Dihydropyrimidinase related protein-5 (DRP-5) (ULIP6 protein)
311	8	12	rf|XP_342784.1	similar to KIAA0528 protein
312	8	5	spt|Q62785	28 kDa heat- and acid-stable phosphoprotein (PDGF-associated protein)
313	8	6	rf|XP_343809.1	similar to RIKEN cDNA 2610029G23
314	8	7	spt|P37285	Kinesin light chain 1 (KLC 1)
315	8	12	cra|rCP18916	NRAA Best Hit: G-protein gamma 8 subunit
316	9.8	5	spt|P62260	14-3-3 protein epsilon (14-3-3E) (Mitochondrial import stimulation factor L subunit) (MSF L)
317	7.93	6	cra|rCP22154	NRAA Best Hit: similar to KIAA1079 protein
318	7.77	6	cra|rCP28438	NRAA Best Hit: similar to DnaJ (Hsp40) homolog, subfamily C, member 6; KIAA0473 gene product; DnaJ (Hsp40) homolog, subfamily B, member 6
319	7.76	4	rf|XP_344176.1	similar to phosphoprotein enriched in astrocytes 15
320	7.73	2	rf|XP_220207.2	similar to splicing coactivator subunit SRm300
321	7.73	5	rf|XP_214899.1	similar to cytoskeleton-associated protein 1
322	7.71	7	rf|XP_234925.2	similar to R31449_3
323	7.71	6	cra|rCP30563	NRAA Best Hit: similar to actin-binding LIM protein 1 isoform a; LIM actin-binding protein 1; limatin; actin-binding LIM protein
324	7.7	3	cra|rCP36448	NRAA Best Hit: similar to Spir-1 protein
325	7.67	4	trm|Q63560	STOP protein
326	7.53	5	cra|rCP52244.1	NRAA Best Hit: similar to KIAA1576 protein
327	7.49	6	trm|O70368	Class A calcium channel variant riA-I (Fragment)
328	7.48	3	trm|P70593	A-kinase anchoring protein AKAP150
329	7.47	5	cra|rCP31925	NRAA Best Hit: phosphoinositol 3-phosphate-binding protein 2
330	7.46	3	cra|rCP43098	NRAA Best Hit: carbamoylphosphate synthetase 2/aspartate transcarbamylase/dihydroorotase; rudimentary homolog, PYRimidine biosynthesis PYR-1 (pyr-1) [Caenorhabditis elegans]
331	7.46	5	cra|rCP35013	regulator of G-protein signaling 3
332	7.41	4	trm|Q6RVG2	Na-driven Cl-HCO3 exchanger NDCBE1-B
333	7.38	5	cra|rCP38951	NRAA Best Hit: similar to protocadherin 16 precursor; fibroblast cadherin FIB1; cadherin 19; fibroblast cadherin 1; dachsous homologue
334	10	8	rf|XP_237211.2	similar to hypothetical protein FLJ40432
335	7.33	8	cra|rCP21044	NRAA Best Hit: similar to rap2 interacting protein x
336	7.31	2	rf|XP_219696.2	similar to Klc2 protein
337	7.27	3	spt|Q63633	Solute carrier family 12 member 5 (Electroneutral potassium-chloride cotransporter 2) (K-Cl cotransporter 2) (Neuronal K-Cl cotransporter) (Furosemide-sensitive K-Cl cotransporter) (rKCC2)
338	7.24	8	rf|XP_227658.2	similar to dJ1033H22.1 (KIAA0554 protein)
339	7.22	3	trm|Q9JIF1	Kalirin-12a
340	7.16	3	rf|XP_216688.2	similar to p190-B
341	7.13	6	cra|rCP41244	NRAA Best Hit: similar to breakpoint cluster region isoform 1
342	7.12	4	cra|rCP13251	NRAA Best Hit: 9630050M13Rik protein
343	7.1	4	rf|XP_343275.1	similar to myosin phosphatase targeting subunit 3 MYPT3
344	7.05	4	cra|rCP23320	guanylate kinase associated protein
345	8.33	3	spt|Q62950	Dihydropyrimidinase related protein-1 (DRP-1) (Collapsin response mediator protein 1) (CRMP-1)
346	6.99	4	cra|rCP25075.1	NRAA Best Hit: similar to Ubiquitin carboxyl-terminal hydrolase 20 (Ubiquitin thiolesterase 20) (Ubiquitin-specific processing protease 20) (Deubiquitinating enzyme 20)
347	6.98	4	cra|rCP52199	NRAA Best Hit: RIKEN cDNA A830039B04 gene
348	6.97	13	trm|Q6DTM3	AHI1
349	6.96	3	rf|XP_218720.2	similar to Herc2
350	6.94	3	spt|P26431	Sodium/hydrogen exchanger 1 (Na(+)/H(+) exchanger 1) (NHE-1)
351	6.89	5	cra|rCP47770	NRAA Best Hit: similar to RIKEN cDNA 5730420O05
352	6.83	4	spt|P08050	Gap junction alpha-1 protein (Connexin 43) (Cx43) (Gap junction 43 kDa heart protein)
353	6.77	3	rf|XP_218162.2	similar to Translation initiation factor IF-2
354	6.76	3	trm|Q6P7A8	Extracellular matrix protein 2
355	6.75	3	rf|XP_233679.2	similar to mKIAA0684 protein
356	6.72	5	rf|XP_218965.2	similar to mKIAA0769 protein
357	6.71	6	gb|AAV85461.1	doublecortin kinase-2
358	6.68	3	trm|Q68FR9	Hypothetical protein
359	6.68	4	spt|P80386	5'-AMP-activated protein kinase, beta-1 subunit (AMPK beta-1 chain (AMPKb) (40 kDa subunit)
360	6.66	5	cra|rCP17210	NRAA Best Hit: similar to a disintegrin and metalloproteinase domain 23 preproprotein
361	6.61	3	spt|Q62889	Neuroligin 3 precursor (Gliotactin homolog)
362	6.65	4	trm|Q8R524	Kinesin-family protein 1Bp204
363	8.63	9	trm|Q9JK25	CLIP-170
364	6.59	3	rf|XP_230583.2	similar to semaphorin 6D isoform 4 precursor
365	6.57	3	rf|XP_215812.2	similar to 53BP1 protein
366	6.55	4	cra|rCP33945	NRAA Best Hit: similar to LD43063p [Drosophila melanogaster]
367	6.54	3	rf|XP_231616.2	similar to KIAA1549 protein
368	8.49	5	spt|Q62696	Presynaptic protein SAP97 (Synapse-associated protein 97) (Discs large homolog 1)
369	6.49	4	rf|XP_235402.2	similar to KIAA1882 protein
370	6.49	3	spt|P45592	Cofilin, non-muscle isoform (Cofilin-1)
371	6.48	5	trm|O35049	CCA1 protein
372	6.47	4	rf|NP_112259.1	VGF nerve growth factor inducible
373	6.87	3	rf|XP_226888.2	similar to Triple functional domain protein (PTPRF interacting protein)
374	6.45	3	rf|XP_234540.2	similar to WD repeat domain 20 isoform 1
375	6.45	7	trm|Q7TSU1	Brefeldin A-inhibited guanine nucleotide-exchange factor 2
376	6.45	4	rf|XP_235113.2	similar to neuron navigator 3
377	6.39	5	trm|Q76M68	SynArfGEF
378	6.41	4	rf|NP_001005871.1	plasma membrane calcium ATPase 4
379	6.38	4	rf|XP_228841.2	similar to KIAA0522 protein
380	6.37	7	rf|XP_342563.1	similar to RIKEN cDNA B230339M05 gene
381	6.37	3	rf|XP_342392.1	inositol polyphosphate 5-phosphatase
382	6.35	3	rf|XP_214603.1	similar to Heat shock cognate 71 kDa protein
383	6.35	3	rf|XP_343595.1	similar to hypothetical protein
384	6.33	3	spt|P50617	Dendrin
385	6.32	4	spt|Q9R237	C-jun-amino-terminal kinase interacting protein 1 (JNK-interacting protein 1) (JIP-1) (JNK MAP kinase scaffold protein 1) (Islet-brain-1) (IB-1) (Mitogen-activated protein kinase 8-interacting protein 1) (JIP-1 related protein) (JRP)
386	6.32	2	spt|P54311	Guanine nucleotide-binding protein G(I)/G(S)/G(T) beta subunit 1 (Transducin beta chain 1)
387	6.31	3	rf|XP_214420.2	similar to nuclear ATP/GTP-binding protein
388	6.29	4	cra|rCP38058	myosin, heavy polypeptide 9
389	6.26	4	cra|rCP25845	Ca2+-dependent activator protein
390	6.25	4	cra|rCP11271.1	NRAA Best Hit: similar to Protein KIAA0685 homolog
391	6.23	4	rf|XP_218997.2	similar to hypothetical protein FLJ20727
392	6.2	5	trm|Q5XIU9	MGC93874 protein
393	6.2	5	trm|Q6AYH5	Dynactin 2
394	6.19	9	cra|rCP47752.1	NRAA Best Hit: guanine nucleotide binding protein gamma 3 subunit
395	6.18	4	rf|XP_221962.2	similar to tweety homolog 2
396	6.18	3	cra|rCP43839	growth arrest specific 7
397	9.48	18	spt|P11506	Plasma membrane calcium-transporting ATPase 2 (EC 3.6.3.8) (PMCA2) (Plasma membrane calcium pump isoform 2) (Plasma membrane calcium ATPase isoform 2)
398	6.16	10	cra|rCP23694	NRAA Best Hit: activin receptor interacting protein 1
399	6.16	4	rf|XP_342386.1	similar to hypothetical protein FLJ13045
400	6.16	4	cra|rCP22294.1	NRAA Best Hit: similar to KIAA1317 protein
401	6.16	13	spt|P12369	cAMP-dependent protein kinase type II-beta regulatory subunit
402	6.16	4	trm|Q5RKG9	MGC94923 protein
403	6.15	4	pir|I52632	sodium-dependent neurotransmitter transporter - rat (fragment)
404	6.14	4	cra|rCP53667	hypothetical protein
405	6.15	5	spt|P97526	Neurofibromin (Neurofibromatosis-related protein NF-1)
406	6.19	4	rf|XP_227556.2	similar to cDNA sequence BC003236
407	6.12	3	spt|Q9WTW1	Glutamate receptor interacting protein 2 (GRIP2 protein) (AMPA receptor interacting protein GRIP2)
408	6.12	4	spt|O08839	Myc box dependent interacting protein 1 (Bridging integrator 1) (Amphiphysin-like protein) (Amphiphysin II)
409	6.12	3	cra|rCP36136	solute carrier family 7 (cationic amino acid transporter, y+ system), member 8
410	6.12	4	rf|XP_341115.1	similar to hypothetical protein DKFZp566N034
411	6.11	4	rf|XP_342269.1	similar to KIAA0517 protein
412	6.1	3	trm|Q7TP36	Ab2-404
413	6.1	3	cra|rCP38642	myosin phosphatase, target subunit 1
414	6.1	3	cra|rCP26049	NRAA Best Hit: similar to rab3 GTPase-activating protein, non-catalytic subunit
415	6.09	4	spt|O88884	A kinase anchor protein 1, mitochondrial precursor (Protein kinase A anchoring protein 1) (PRKA1) (A-kinase anchor protein 121 kDa) (AKAP 121) (Dual specificity A-Kinase anchoring protein 1) (D-AKAP-1) (Spermatid A-kinase anchor protein 84) (S-AKAP84)
416	6.09	4	trm|Q6P9V8	Hypothetical protein
417	6.08	4	rf|XP_215742.2	calcium channel beta 4 subunit
418	6.08	3	rf|XP_219716.2	similar to semaF cytoplasmic domain associated protein 3
419	6.08	7	trm|Q6DGF2	Similar to enthoprotin; epsin 4; clathrin interacting protein localized in the trans-Golgi region
420	6.07	3	cra|rCP17261	NRAA Best Hit: similar to Rho GTPase-activating protein
421	6.07	3	spt|Q03351	NT-3 growth factor receptor precursor (EC 2.7.1.112) (TrkC tyrosine kinase) (GP145-TrkC) (Trk-C)
422	6.07	5	trm|Q9Z2I7	SV2 related protein
423	6.07	3	spt|Q9Z269	Vesicle-associated membrane protein-associated protein B (VAMP- associated protein B) (VAMP-B) (VAP-B)
424	6.06	4	rf|XP_342385.1	similar to ENSANGP00000006371
425	6.06	4	rf|XP_342459.1	similar to tankyrase 1-binding protein of 182 kDa
426	6.06	3	cra|rCP18239	NRAA Best Hit: similar to immunoglobulin superfamily, member 3; immunoglobin superfamily, member 3
427	6.06	3	cra|rCP28073	RNB6
428	6.05	4	rf|XP_342847.1	similar to mKIAA0674 protein
429	6.05	5	pir|JC5399	dual leucine zipper kinase (EC 2.7.-.-) - rat
430	6.05	4	cra|rCP32242	protocadherin 8
431	6.06	5	cra|rCP52516	NRAA Best Hit: similar to KIAA0386
432	6.04	3	cra|rCP25540	NRAA Best Hit: RIKEN cDNA 6030404K05 gene
433	6.04	3	spt|Q9Z340	Partitioning-defective 3 homolog (PARD-3) (PAR-3) (Atypical PKC isotype-specific interacting protein) (ASIP) (Atypical PKC specific binding protein) (ASBP)
434	6.04	5	cra|rCP39773	NRAA Best Hit: similar to SET binding factor 1 (Sbf1) (Myotubularin-related protein 5)
435	6.04	4	trm|Q6MG76	Superkiller viralicidic activity 2-like (S. cerevisiae)
436	6.04	6	spt|P32215	Pituitary adenylate cyclase activating polypeptide type IA receptor precursor (PACAP type IA receptor) (PACAP-R-1)
437	6.03	4	pir|A38218	GAP-associated protein p190 - rat
438	6.03	6	trm|Q99M64	55 kDa type II phosphatidylinositol 4-kinase
439	6.04	5	trm|Q7TPH4	Dystrophin Dp71a
440	6.03	3	rf|XP_233942.2	similar to KIAA0953 protein
441	6.02	4	cra|rCP20217	NRAA Best Hit: oxidation resistance 1
442	6.02	8	cra|rCP45502.1	NRAA Best Hit: RhoGAP domain containing protein (3B650) [Caenorhabditis elegans]
443	6.01	6	spt|P11345	RAF proto-oncogene serine/threonine-protein kinase (EC 2.7.1.37) (Raf- 1) (C-RAF) (cRaf)
444	6.01	4	spt|Q62848	ADP-ribosylation factor GTPase activating protein 1 (ADP-ribosylation factor 1 GTPase activating protein) (ARF1 GAP) (ARF1-directed GTPase- activating protein) (GAP protein)
445	6.01	4	spt|Q63537	Synapsin-2 (Synapsin II)
446	6.01	5	rf|XP_214646.2	maternal embryonic message 3
447	6.01	8	cra|rCP34507	NRAA Best Hit: kinesin [Caenorhabditis elegans]
448	6.01	8	trm|Q91XU8	CDP-diacylglycerol synthase type2
449	6.01	3	spt|Q02563	Synaptic vesicle protein 2 (SV2)
450	6.01	4	spt|Q63083	Nucleobindin 1 precursor (CALNUC) (Bone 63 kDa calcium-binding protein)
451	6.02	3	rf|XP_344875.1	similar to KIAA1484 protein
452	6.01	5	spt|P20781	Glycine receptor beta chain precursor (Glycine receptor 58 kDa subunit)
453	6.01	4	rf|XP_220245.2	similar to CG9339-PA
454	6	3	cra|rCP22904	NRAA Best Hit: similar to RALBP1 associated Eps domain containing protein 2a
455	6	5	cra|rCP37896	NRAA Best Hit: caenorhabditis GTP-binding Protein (67.8 kD) (cgp-1) [Caenorhabditis elegans]
456	6	7	spt|P57769	Sorting nexin 16
457	6	3	trm|Q920B6	2P domain potassium channel KCNK2 (Tandem pore domain potassium channel TREK-1) (Arachidonic acid sensitive tandem pore domain potassium channel)
458	6	4	rf|XP_347246.1	similar to 3222401M22Rik protein
459	6	3	cra|rCP28001	NRAA Best Hit: similar to tripartite motif protein 9, isoform 1; homolog of rat RING finger Spring
460	6	5	trm|Q712U5	CAMP-regulated phosphoprotein (Arpp19 protein)
461	6	3	spt|P19527	Neurofilament triplet L protein (68 kDa neurofilament protein) (Neurofilament light polypeptide) (NF-L)
462	6	5	cra|rCP13684	NRAA Best Hit: similar to DKFZP566C0424 protein
463	6	4	spt|Q8K3V3	G protein-coupled receptor 56 precursor
464	6	3	rf|XP_223154.2	similar to T-cell activation leucine repeat-rich protein
465	6	3	cra|rCP30038	NRAA Best Hit: RIKEN cDNA 1700021F05
466	6	3	cra|rCP51642	NRAA Best Hit: SI:dZ199M19.4 (novel protein) [Danio rerio]
467	6	5	spt|P10980	Muscarinic acetylcholine receptor M2
468	6	3	cra|rCP23135	NRAA Best Hit: similar to regulator of nonsense transcripts 1; nonsense mRNA reducing factor 1
469	6	6	trm|Q5PPM8	Hypothetical protein
470	6	3	cra|rCP28518	NRAA Best Hit: similar to B-cell CLL/lymphoma 11A isoform 1; ecotropic viral integration site 9 homolog; C2H2-type zinc finger protein
471	6	3	rf|XP_341716.1	similar to RIKEN cDNA 2810427I04
472	6	6	pir|H45213	Ca2+-transporting ATPase (EC 3.6.3.8), plasma membrane isoform 2c - rat (fragment)
473	6	9	rf|XP_342810.1	similar to RIKEN cDNA 2610319K07
474	5.97	6	rf|XP_218859.2	similar to Adapter-related protein complex 3 beta 2 subunit (Beta-adaptin 3B) (AP-3 complex beta-3B subunit) (Beta-3B-adaptin) (Neuron-specific vesicle coat protein beta-NAP)
475	5.99	4	rf|XP_235565.2	similar to JNK-interacting protein-2
476	5.93	3	spt|P12368	cAMP-dependent protein kinase type II-alpha regulatory subunit (Fragment)
477	5.9	4	rf|XP_219503.2	similar to hypothetical protein 5832424M12
478	5.87	2	spt|O88917	Latrophilin 1 precursor (Calcium-independent alpha-latrotoxin receptor 1) (CIRL-1)
479	5.84	5	cra|rCP12044	NRAA Best Hit: F88492 protein T07E3.7 [imported] - Caenorhabditis elegans
480	5.8	2	spt|P10111	Peptidyl-prolyl cis-trans isomerase A (EC 5.2.1.8) (PPIase) (Rotamase) (Cyclophilin A) (Cyclosporin A-binding protein) (P31)
481	5.79	4	cra|rCP13440	NRAA Best Hit: neurestin alpha
482	5.79	3	cra|rCP49598	NRAA Best Hit: similar to KIAA1043 protein
483	5.79	2	spt|Q64568	Plasma membrane calcium-transporting ATPase 3 (EC 3.6.3.8) (PMCA3) (Plasma membrane calcium pump isoform 3) (Plasma membrane calcium ATPase isoform 3)
484	5.78	6	rf|XP_343568.1	similar to KIAA1265 protein
485	5.78	4	rf|XP_214183.2	similar to N-copine
486	5.73	3	trm|Q9WUD2	Vanilloid receptor-like protein 1
487	5.72	3	trm|O35413	SH3-containing protein p4015
488	5.72	4	rf|XP_228104.2	similar to DNA segment on chromosome 10 (unique) 170
489	5.71	3	cra|rCP40916	NRAA Best Hit: similar to RIKEN cDNA 1200014D22
490	5.71	3	trm|Q66HA9	Hypothetical protein
491	5.7	3	cra|rCP45675	NRAA Best Hit: similar to RIKEN cDNA 2610042J20; expressed sequence N28182
492	5.66	2	rf|XP_233609.2	similar to Rap1 GTPase-activating protein 1 (Rap1GAP)
493	5.66	3	cra|rCP18844	fibroblast growth factor 13
494	5.85	4	rf|XP_237042.2	similar to bullous pemphigoid antigen 1-b
495	5.6	3	cra|rCP16534	HLA-B-associated transcript 3
496	5.59	2	spt|P25122	Potassium voltage-gated channel subfamily C member 1 (Voltage-gated potassium channel subunit Kv3.1) (Kv4) (NGK2) (RAW2)
497	5.58	5	cra|rCP27264	NRAA Best Hit: Map3k7ip2 protein
498	5.58	5	trm|Q9R1K2	Neurestin alpha
499	5.54	3	rf|XP_213381.2	similar to hypothetical protein MGC28931
500	5.54	2	spt|O70593	Small glutamine-rich tetratricopeptide repeat-containing protein A
501	5.54	4	cra|rCP38134.1	NRAA Best Hit: similar to RIKEN cDNA C030006K11
502	5.52	2	rf|XP_221540.1	similar to RIKEN cDNA 2810403B08
503	5.52	3	spt|Q9JJH5	6-phosphofructo-2-kinase/fructose-2,6-biphosphatase 2 (6PF-2-K/Fru- 2,6-P2ASE heart-type isozyme) (PFK-2/FBPase-2) (RH2K) [Includes: 6- phosphofructo-2-kinase (EC 2.7.1.105); Fructose-2,6-bisphosphatase (EC 3.1.3.46)]
504	5.51	2	rf|XP_343989.1	similar to brain apoptosis-associated tyrosine kinase
505	5.5	2	cra|rCP21412	NRAA Best Hit: leucine-rich repeat containing protein (4L637) [Caenorhabditis elegans]
506	5.45	2	trm|O08662	230kDa phosphatidylinositol 4-kinase
507	5.44	7	cra|rCP36300.1	rad and gem related GTP binding protein 2
508	5.42	4	trm|Q6MG11	Hypothetical protein Flj13158
509	5.4	3	rf|XP_218364.2	similar to betaIV-spectrin sigma1
510	5.4	3	cra|rCP44471	hypothetical protein
511	5.39	2	cra|rCP23721.1	NRAA Best Hit: SEC7-like domain and IQ calmodulin-binding region (4E572) [Caenorhabditis elegans]
512	5.38	2	rf|XP_220544.2	similar to sperm antigen HCMOGT-1
513	45.86	38	rf|XP_238004.2	similar to tubulin, beta
514	5.33	5	trm|Q9EPI7	Putative MAGE-like protein
515	5.33	4	spt|P15387	Potassium voltage-gated channel subfamily B member 1 (Voltage-gated potassium channel subunit Kv2.1) (DRK1)
516	5.31	5	spt|Q925N3	PEX5-related protein (Peroxin 5-related protein) (Pex5Rp) (TPR- containing Rab8b-interacting protein)
517	5.25	5	spt|Q9QZR8	PDZ domain containing protein 3 (PDZ domain containing protein 2) (Plakophilin-related armadillo repeat protein-interacting PDZ protein)
518	5.23	3	rf|XP_217648.2	similar to HSPA12A
519	5.23	4	spt|P63025	Vesicle-associated membrane protein 3 (VAMP-3) (Synaptobrevin 3) (Cellubrevin) (CEB)
520	5.22	4	rf|XP_233260.2	similar to Ubiquitin carboxyl-terminal hydrolase 24 (Ubiquitin thiolesterase 24) (Ubiquitin-specific processing protease 24) (Deubiquitinating enzyme 24)
521	5.22	2	trm|Q6AY81	Neural proliferation, differentiation and control, 1
522	5.21	2	cra|rCP50926	NRAA Best Hit: similar to meiotic check point regulator
523	6.01	3	spt|P97879	Glutamate receptor interacting protein 1 (GRIP1 protein) (AMPA receptor interacting protein GRIP1)
524	5.26	2	rf|XP_231428.2	similar to RIKEN cDNA 1700034M03 gene
525	5.17	3	rf|XP_229959.2	similar to KIAA1902 protein
526	5.16	2	trm|Q62844	Proto-oncogene FYN
527	5.16	3	rf|XP_232646.1	similar to KIAA1889 protein
528	5.16	6	spt|Q9JLT0	Myosin heavy chain, nonmuscle type B (Cellular myosin heavy chain type B) (Nonmuscle myosin heavy chain-B) (NMMHC-B)
529	5.1	4	trm|Q7TT49	CDC42-binding protein kinase beta
530	5.1	2	cra|rCP40722	NRAA Best Hit: similar to RIKEN cDNA 5230400G24
531	5.07	3	cra|rCP13666	NRAA Best Hit: similar to eukaryotic translation initiation factor 4 gamma, 3
532	5.05	2	cra|rCP46040	guanylate-cyclase regulatory protein
533	5.05	7	trm|Q924M0	GABA type B receptor 1f
534	5.04	2	rf|XP_223143.2	similar to mKIAA1107 protein
535	6.17	2	spt|P15791	Calcium/calmodulin-dependent protein kinase type II delta chain (EC 2.7.1.123) (CaM-kinase II delta chain) (CaM kinase II delta subunit) (CaMK-II delta subunit)
536	5.02	3	spt|P12785	Fatty acid synthase (EC 2.3.1.85) [Includes: [Acyl-carrier-protein] S- acetyltransferase (EC 2.3.1.38); [Acyl-carrier-protein] S- malonyltransferase (EC 2.3.1.39); 3-oxoacyl-[acyl-carrier-protein] synthase (EC 2.3.1.41); 3-oxoacyl-[acyl-carrier-protein] reductase (EC 1.1.1.100); 3-hydroxypalmitoyl-[acyl-carrier-protein] dehydratase (EC 4.2.1.61); Enoyl-[acyl-carrier-protein] reductase (EC 1.3.1.1…
537	5	2	rf|XP_221940.1	similar to solute carrier family 29 (nucleoside transporters), member 4
538	4.99	2	cra|rCP53460	hypothetical protein
539	4.97	5	rf|XP_228429.2	similar to bA99E24.1.1 (protocadherin 19 (KIAA1313) protein)
540	4.94	2	trm|Q9JJ10	Neuronal C-SRC tyrosine-specific protein kinase
541	4.93	2	rf|NP_597685.1	SH3/ankyrin domain gene 2
542	4.93	3	cra|rCP46034	NRAA Best Hit: raptor (4K159) [Caenorhabditis elegans]
543	4.92	2	cra|rCP45533	NRAA Best Hit: similar to CG6451-PA [Drosophila melanogaster]
544	4.92	3	trm|Q6AY97	Hypothetical protein
545	4.91	3	spt|Q9QZM5	Abl-interactor 1 (Abelson interactor 1) (Abi-1) (Eps8 SH3 domain binding protein) (Eps8 binding protein) (e3B1)
546	4.93	2	rf|XP_342749.1	similar to MICAL3
547	4.89	3	rf|XP_215553.2	similar to Hypothetical protein KIAA1223
548	4.89	2	spt|P18266	Glycogen synthase kinase-3 beta (EC 2.7.1.37) (GSK-3 beta) (Factor A) (FA)
549	4.87	2	rf|XP_217651.2	hypothetical protein XP_217651
550	4.86	3	trm|Q9JJS5	SH3-domain binding protein 4
551	4.85	3	rf|XP_225050.2	similar to LERK-5
552	5.03	3	spt|P97839	Disks large-associated protein 4 (DAP-4) (SAP90/PSD-95-associated protein 4) (SAPAP4) (PSD-95/SAP90 binding protein 4)
553	4.82	2	rf|XP_218663.2	similar to KIAA1357 protein
554	4.82	2	cra|rCP17203	NRAA Best Hit: similar to KIAA1386 protein
555	4.82	4	trm|Q5U401	Slc15a2 protein
556	4.8	4	rf|XP_238380.2	similar to Ubiquitin carboxyl-terminal hydrolase 5 (Ubiquitin thiolesterase 5) (Ubiquitin-specific processing protease 5) (Deubiquitinating enzyme 5) (Isopeptidase T)
557	4.8	4	rf|XP_213684.2	similar to mucolipin 1
558	4.76	2	rf|XP_232778.2	similar to brain-specific angiogenesis inhibitor 2
559	4.74	4	trm|Q6P9V6	Proteasome (Prosome, macropain) subunit, alpha type 5
560	4.73	6	prf|2204390A	synaptojanin
561	4.73	3	rf|XP_225215.2	similar to semaphorin M-sema G
562	4.73	1	rf|XP_231184.2	similar to RIKEN cDNA 6030446I19 gene
563	4.76	2	cra|rCP20233	NRAA Best Hit: similar to dJ403A15.3 (novel protein)
564	4.7	2	rf|XP_221077.2	similar to Binder of Rho GTPase 4
565	4.66	6	trm|Q66HA8	Hypothetical protein
566	4.66	2	trm|Q5RKL0	Pde4b protein
567	4.64	2	rf|XP_343576.1	similar to Als2
568	4.61	2	cra|rCP49389	NRAA Best Hit: similar to KIAA0614 protein
569	4.6	5	trm|Q9QXL9	Dynamin IIIbb isoform
570	4.59	2	cra|rCP17939	NRAA Best Hit: E1-E2 ATPase, putative E1-E2 ATPase (3N488) [Caenorhabditis elegans]
571	4.6	2	rf|XP_237347.2	similar to thyroid hormone receptor interactor 12
572	4.58	2	trm|Q5U2N2	Usp14 protein
573	6.07	3	rf|XP_341801.1	similar to MAP/microtubule affinity-regulating kinase 4L
574	4.53	3	cra|rCP33220	NRAA Best Hit: similar to sorting nexin 26
575	4.53	3	rf|XP_237093.2	similar to cyclin M3
576	4.51	2	cra|rCP42089.1	NRAA Best Hit: similar to Nice-4 protein homolog
577	4.55	2	spt|Q03555	Gephyrin (Putative glycine receptor-tubulin linker protein)
578	4.53	3	rf|XP_222568.2	similar to CLIP-associating protein 1
579	6.35	3	spt|P61983	14-3-3 protein gamma
580	4.46	2	rf|XP_221867.2	similar to hypothetical protein CG003
581	4.45	2	rf|XP_347197.1	similar to golgi-specific brefeldin A-resistance guanine nucleotide exchange factor 1
582	4.44	3	rf|XP_219902.2	similar to hypothetical protein
583	4.42	2	cra|rCP51324.1	NRAA Best Hit: similar to dispatched homolog 2
584	4.42	3	rf|XP_213404.2	similar to sterile alpha and TIR motif containing 1
585	4.42	2	emb|CAA62001.2	PIPPin protein
586	4.48	3	trm|Q9QYV3	C3G protein (Fragment)
587	4.4	3	spt|Q63374	Neurexin 2-alpha precursor (Neurexin II-alpha)
588	4.4	7	trm|Q6P6Q5	App protein
589	4.39	2	spt|Q9EQZ1	Glucocorticoid-induced leucine zipper protein
590	4.37	2	spt|Q9JKA8	Potassium/sodium hyperpolarization-activated cyclic nucleotide-gated channel 3
591	4.36	2	rf|XP_343780.1	similar to faciogenital dysplasia homolog
592	4.35	2	rf|XP_225941.2	similar to Dmx-like 1
593	4.33	2	cra|rCP32800	Shank1
594	4.33	3	cra|rCP51326	alkyl-dihydroxyacetonephosphate synthase precursor
595	399.14	626	spt|P15205	Microtubule-associated protein 1B (MAP 1B) (Neuraxin) [Contains: MAP1 light chain LC1]
596	4.33	3	rf|XP_240482.2	similar to Hypothetical protein KIAA0711
597	4.3	2	cra|rCP10936	NRAA Best Hit: similar to erythrocyte protein band 4.1-like 4
598	4.29	3	trm|Q63155	Deleted in Colorectal Cancer
599	4.29	5	cra|rCP33311	NRAA Best Hit: AdaPTin or adaptin-related protein (apt-4) [Caenorhabditis elegans]
600	4.27	3	spt|O08774	Regulator of G-protein signaling 12 (RGS12)
601	4.27	6	rf|XP_217099.2	similar to hypothetical protein MGC10485
602	4.25	3	rf|XP_341842.1	similar to RIKEN cDNA 2700023B17
603	4.25	3	spt|Q8VHW9	Voltage-dependent calcium channel gamma-4 subunit (Neuronal voltage- gated calcium channel gamma-4 subunit)
604	4.24	2	cra|rCP42890	tuberin-like protein 1
605	4.23	2	trm|Q6AXU6	Hematological and neurological expressed sequence 1
606	4.22	2	cra|rCP22064	NRAA Best Hit: Unknown (protein for MGC:62842)
607	4.22	2	rf|XP_343609.1	similar to HIV-1 Rev binding protein
608	4.22	3	rf|XP_237329.2	similar to RIKEN cDNA 9430031J16
609	4.21	2	spt|Q9JIH7	Serine/threonine-protein kinase WNK1 (EC 2.7.1.37) (Protein kinase with no lysine 1) (Protein kinase, lysine-deficient 1)
610	4.21	2	rf|XP_224672.2	similar to KIAA1128 protein
611	4.21	2	cra|rCP28912	NRAA Best Hit: Q9H4T4 like (1J866) [Caenorhabditis elegans]
612	4.2	2	cra|rCP27022	LL5 protein
613	4.2	5	rf|XP_342507.1	similar to H63 breast cancer expressed gene isoform a
614	4.22	1	cra|rCP47896	NRAA Best Hit: SYnapse Defective SYD-2, liprin-alpha (130.3 kD) (syd-2) [Caenorhabditis elegans]
615	4.2	2	cra|rCP48350.1	solute carrier family 3, member 2
616	4.19	3	trm|Q99P38	Synaptotagmin VIIL
617	4.19	4	cra|rCP12576	glycoprotein Ib (platelet), beta polypeptide
618	4.2	3	cra|rCP16197	insulin-like growth factor 2 receptor
619	4.19	2	rf|XP_223768.2	similar to Discs, large homolog 5 (Placenta and prostate DLG) (Discs large protein P-dlg)
620	4.18	3	rf|XP_215505.2	similar to ankycorbin
621	4.18	3	rf|XP_340931.1	similar to sidekick 2
622	4.18	4	spt|Q99MZ4	Gamma-glutamyltransferase 4 precursor (EC 2.3.2.2) (Gamma- glutamyltranspeptidase 4) (Gamma-glutamyltransferase-like 3)
622	2.2	3	pir|JC7331	gamma-glutamyltransferase (EC 2.3.2.2) homolog - rat
623	4.18	2	rf|XP_342633.1	similar to Serine/threonine-protein kinase PFTAIRE-1
624	4.18	3	rf|XP_340825.1	similar to m-ephrin-B3
625	4.18	4	trm|Q6PST4	Atlastin-like protein
626	4.17	2	rf|XP_221640.2	similar to KIAA0933 protein
627	4.17	2	rf|XP_217113.2	similar to RIKEN cDNA A930008A22
628	4.17	2	rf|XP_237794.2	similar to hypothetical protein C630028F04
629	4.17	4	rf|XP_213896.1	similar to RIKEN cDNA 1700025G04 gene
630	4.42	3	rf|XP_218747.2	similar to ZO-1
631	4.18	2	pir|A60054	sodium channel protein IIIb, long form - rat
632	4.16	2	trm|Q5PQL7	Hypothetical protein
633	4.16	2	rf|XP_342415.1	similar to SH2 domain-containing Eph receptor-binding protein SHEP1
634	4.16	4	spt|Q62897	Potassium voltage-gated channel subfamily D member 3 (Voltage-gated potassium channel subunit Kv4.3)
635	4.15	3	spt|Q62656	Receptor-type tyrosine-protein phosphatase zeta precursor (EC 3.1.3.48) (R-PTP-zeta) (Phosphacan) (3F8 chondroitin sulfate proteoglycan) (3H1 keratan sulfate proteoglycan)
636	4.15	4	rf|XP_343121.1	similar to KIAA0602 protein
637	4.15	3	rf|XP_346297.1	similar to KIAA0522 protein
638	4.14	3	rf|XP_227451.2	similar to TNF intracellular domain-interacting protein
639	4.14	2	cra|rCP14603	NRAA Best Hit: similar to mitogen-activated protein kinase kinase kinase 10; mixed lineage kinase 2; MKN28 kinase; MKN28 derived nonreceptor_type serine/threonine kinase
640	4.14	3	spt|P23978	Sodium- and chloride-dependent GABA transporter 1
641	4.14	2	spt|P63142	Potassium voltage-gated channel subfamily A member 2 (Voltage-gated potassium channel subunit Kv1.2) (RBK2) (RCK5)
642	4.14	4	rf|XP_218925.2	similar to Ten-m4
643	4.13	2	rf|XP_233283.2	similar to Dedicator of cytokinesis protein 9 (Cdc42 guanine nucleotide exchange factor zizimin 1)
644	4.13	2	cra|rCP19121	NRAA Best Hit: rac effector, Gut on EXterior GEX-2 (145.0 kD) (gex-2) [Caenorhabditis elegans]
645	4.12	3	cra|rCP27511	NRAA Best Hit: similar to Adenylate cyclase, type IX (ATP pyrophosphate-lyase) (Adenylyl cyclase) (Adenylyl cyclase type 10) (ACTP10)
646	4.12	5	spt|Q08163	Adenylyl cyclase-associated protein 1 (CAP 1)
647	4.12	3	rf|XP_343496.1	similar to F-box and leucine-rich repeat protein 2
648	4.13	2	spt|Q62645	Glutamate [NMDA] receptor subunit epsilon 4 precursor (N-methyl D- aspartate receptor subtype 2D) (NR2D) (NMDAR2D)
649	4.11	3	cra|rCP44010	calcium channel, voltage-dependent, T type, alpha 1G subunit
650	4.11	3	cra|rCP27433	NRAA Best Hit: transcription factor myocardin
651	4.11	2	rf|XP_228027.2	hypothetical protein XP_228027
652	4.11	2	spt|O54800	Cadherin-8 precursor
653	4.11	5	gb|AAA89165.1	cytoplasmic dynein intermediate chain 2C
654	4.11	3	rf|XP_228361.2	similar to phytanoyl-CoA hydroxylase interacting protein
655	4.11	3	trm|Q6IRE0	Ckb protein (Fragment)
656	4.11	2	rf|XP_213811.1	similar to nitrogen fixation cluster-like
657	5.83	5	trm|Q8VHF0	MAP/microtubule affinity-regulating kinase 3
658	4.11	3	cra|rCP32027	NRAA Best Hit: similar to protocadherin 9 precursor; cadherin superfamily protein VR4-11
659	4.1	2	cra|rCP30710	NRAA Best Hit: rab6 GTPase activating protein (XB549) [Caenorhabditis elegans]
660	4.1	2	trm|Q68G39	PCTAIRE protein kinase 1, isoform a
661	4.17	3	cra|rCP41145	NRAA Best Hit: AC079736_11 putative stress-inducible protein [Oryza sativa (japonica cultivar-group)]
662	4.09	3	rf|XP_223709.2	similar to hypothetical protein
663	4.09	3	cra|rCP16692	NRAA Best Hit: similar to RAN binding protein 3, isoform RANBP3-d; RAN-binding protein-3
664	4.09	3	cra|rCP14383	syndecan 3
665	4.09	3	rf|XP_213571.2	similar to proteasome 26S non-ATPase subunit 2
666	4.09	2	cra|rCP32421	NRAA Best Hit: ryanodine receptor [Caenorhabditis elegans]
667	4.08	3	trm|Q66X93	SND p102
668	4.08	4	spt|O08721	Netrin receptor UNC5A precursor (Unc-5 homolog A) (Unc-5 homolog 1)
669	4.08	2	rf|XP_343900.1	similar to cDNA sequence BC003251
670	4.08	2	rf|XP_215994.2	similar to anaphase-promoting complex subunit 2
671	4.08	3	cra|rCP26807.1	NRAA Best Hit: polycystin 1; polycystic kidney disease 1 [Canis familiaris]
672	7.14	3	cra|rCP27092	NRAA Best Hit: similar to Rho guanine nucleotide exchange factor (GEF) 12; Rho guanine exchange factor (GEF) 12; leukemia-associated rho guanine nucleotide exchange factor; leukemia-associated rho GEF; similar to mouse Lsc oncogene
673	4.08	2	cra|rCP47370	MCF.2 cell line derived transforming sequence-like
674	4.07	2	rf|XP_341782.1	similar to B430201G11Rik protein
675	4.06	2	spt|Q6AXS5	Plasminogen activator inhibitor 1 RNA-binding protein (PAI1 RNA- binding protein 1) (PAI-RBP1) (RDA288)
676	4.06	2	spt|Q9Z272	ARF GTPase-activating protein GIT1 (G protein-coupled receptor kinase- interactor 1) (GRK-interacting protein 1) (Cool-associated and tyrosine-phosphorylated protein 1) (Cat-1)
677	4.06	3	rf|XP_226109.2	similar to Dystrobrevin alpha (Alpha-dystrobrevin)
678	4.06	2	spt|O08835	Synaptotagmin-11 (Synaptotagmin XI) (SytXI)
679	4.06	3	cra|rCP23524.1	NRAA Best Hit: DNA segment Chr (3B236) [Caenorhabditis elegans]
680	4.06	2	rf|XP_342339.1	similar to hypothetical protein PRO0971
681	4.07	4	rf|XP_221957.2	similar to D5Wsu45e protein
682	4.06	2	rf|XP_233808.2	similar to RIKEN cDNA 4930557O20
683	4.06	2	rf|XP_344996.1	similar to oxysterol-binding protein - rabbit
684	4.05	3	rf|XP_235733.2	similar to angiomotin
685	4.05	2	cra|rCP28550	NRAA Best Hit: 9130023F12Rik protein
686	4.05	3	rf|XP_342501.1	similar to Vam6/Vps39-like, isoform 2
687	4.05	2	cra|rCP50463	NRAA Best Hit: RIKEN cDNA 1500041L05
688	4.05	3	cra|rCP36013	potassium voltage gated channel, Shab-related subfamily, member 2
689	4.05	2	spt|P26817	Beta-adrenergic receptor kinase 1 (EC 2.7.1.126) (Beta-ARK-1) (G- protein coupled receptor kinase 2)
690	4.05	2	cra|rCP12130	NRAA Best Hit: prestin
691	4.05	2	rf|XP_236940.1	similar to hypothetical protein MGC33486
692	4.05	2	rf|XP_212903.2	similar to ribosomal protein S27a
693	4.05	2	cra|rCP42831	NRAA Best Hit: striatin
694	4.05	2	rf|XP_231622.1	similar to CD69 antigen (p60, early T-cell activation antigen)
695	4.05	3	rf|XP_217105.2	similar to EI24
696	4.04	2	cra|rCP23587	TATA element modulatory factor 1
697	4.04	2	rf|XP_224538.2	similar to KIAA1058 protein
698	4.04	2	trm|Q9QX10	Na-K-Cl cotransporter
699	4.04	1	cra|rCP39193	SH2-B PH domain containing signaling mediator 1
700	4.04	2	rf|XP_343201.1	similar to receptor for viral-encoded semaphorin protein
701	4.04	3	rf|XP_343630.1	similar to Histone deacetylase 4 (HD4)
702	4.04	2	rf|XP_342558.1	similar to RNA-binding region (RNP1, RRM) containing 2
703	4.04	2	rf|XP_215639.2	similar to hypothetical protein MGC46719
704	4.04	2	rf|XP_233337.2	similar to epidermal growth factor receptor pathway substrate 15
705	4.04	2	cra|rCP22932	NRAA Best Hit: similar to SYAP1 protein; homolog of drosophila SAP47; synapse associated protein
706	4.04	4	trm|Q6P791	Hypothetical protein MGC72560
707	4.04	2	spt|Q63198	Contactin 1 precursor (Neural cell surface protein F3)
708	4.04	2	spt|Q920G2	Na(+)/H(+) exchange regulatory cofactor NHE-RF2 (NHERF-2) (Tyrosine kinase activator protein 1) (TKA-1) (SRY interacting protein 1) (SIP- 1) (Solute carrier family 9 isoform A3 regulatory factor 2) (NHE3 kinase A regulatory protein E3KARP) (Sodium-hydrogen exchanger regulatory factor 2)
709	6.09	7	cra|rCP13138	calcium channel, voltage-dependent, beta 2 subunit
710	4.04	2	cra|rCP51839	LIC-2 dynein light intermediate chain 53/55
711	4.03	2	rf|XP_222270.2	similar to CG32506-PA
712	4.03	2	rf|XP_222773.2	similar to Ral-A exchange factor RalGPS2
713	4.03	5	rf|XP_342243.1	similar to OL-protocadherin isoform
714	4.03	2	trm|Q5XI74	Hypothetical protein
715	4.03	2	trm|Q923H3	Insulin receptor tyrosine kinase substrate protein p53
716	4.03	4	trm|Q6P9Y0	Neuron specific gene family member 1
717	4.03	6	rf|XP_340811.1	similar to RIKEN cDNA A730055F12
718	4.04	2	rf|XP_234520.2	similar to ubiquitin-protein ligase (EC 6.3.2.19) E1 - mouse
719	4.03	3	cra|rCP34063	NRAA Best Hit: T23832 protein-tyrosine kinase (EC 2.7.1.112) abl - Caenorhabditis elegans
720	4.03	3	cra|rCP40097	NRAA Best Hit: DDHD domain containing 1 (2E882) [Caenorhabditis elegans]
721	4.02	3	rf|XP_236914.2	similar to mKIAA1246 protein
722	4.02	2	trm|Q9Z258	Potassium channel subunit
723	4.02	4	rf|XP_234029.2	similar to CGI-87 protein
724	4.02	2	rf|XP_232287.2	hypothetical protein XP_232287
725	4.02	5	cra|rCP23526	dynactin 1
726	4.02	2	cra|rCP36953.1	NRAA Best Hit: s-adenosylhomocysteine hydrolase, DumPY : shorter than wild-type DPY-14 (47.5 kD) (dpy-14) [Caenorhabditis elegans]
727	4.02	2	trm|Q5RJQ4	Sirt2 protein
728	4.02	2	rf|XP_222896.2	similar to KIAA1215 protein
729	4.02	2	rf|XP_222583.2	similar to 4633402D15Rik protein
730	4.02	2	rf|XP_214310.2	similar to cation-transporting atpase
731	4.02	2	cra|rCP45782	NRAA Best Hit: similar to breast carcinoma amplified sequence 3; GAOB1
732	4.02	2	cra|rCP38395	NRAA Best Hit: oxysterol binding protein like (XO418) [Caenorhabditis elegans]
733	4.02	3	rf|XP_341166.1	similar to mena protein
734	4.02	4	spt|P07174	Tumor necrosis factor receptor superfamily member 16 precursor (Low- affinity nerve growth factor receptor) (NGF receptor) (Gp80-LNGFR) (p75 ICD) (Low affinity neurotrophin receptor p75NTR)
735	4.02	5	rf|XP_237095.2	similar to Semaphorin 4C precursor (Semaphorin I) (Sema I) (Semaphorin C-like 1) (M-Sema F)
736	4.02	7	rf|XP_213270.1	similar to carboxy terminus of Hsp70-interacting protein
737	4.02	2	cra|rCP32290	NRAA Best Hit: DIACYLGLYCEROL KINASE (dgk-1) [Caenorhabditis elegans]
738	4.02	2	rf|XP_232950.2	similar to fibronectin type 3 and SPRY domain-containing protein
739	4.01	2	cra|rCP41779.1	vesicle associated protein
740	4.01	3	spt|P26453	Basigin precursor (CD147 antigen) (OX-47 antigen) (Glycoprotein CE9)
741	4.01	2	spt|P63319	Protein kinase C, gamma type (EC 2.7.1.37) (PKC-gamma)
742	4.01	4	rf|XP_223622.2	similar to hypothetical protein MGC37115
743	4.01	3	trm|Q6AY21	Hypothetical protein
744	4.01	2	rf|XP_214330.2	similar to Alpha enolase (2-phospho-D-glycerate hydro-lyase) (Non-neural enolase) (NNE) (Enolase 1)
745	4.01	2	trm|Q6XQ65	Brain and heart protein NDRG4-B1
746	4.01	2	rf|XP_228416.2	similar to RIKEN cDNA A530087D17 gene
747	4.01	3	cra|rCP51521	NRAA Best Hit: similar to DNA segment, Chr X, Immunex 48, expressed
748	4.01	4	cra|rCP15969	NRAA Best Hit: calmodulin (16.8 kD) (cmd-1) [Caenorhabditis elegans]
749	4.01	3	trm|Q6IMX4	ER transmembrane protein Dri 42
750	4.01	3	rf|XP_228644.2	similar to myotubularin related protein 1 isoform A
751	4.01	3	cra|rCP12570	NRAA Best Hit: LOC151963 protein
752	4.01	3	trm|Q8K1P8	Monocarboxylate transporter 8
753	4.01	3	trm|Q63525	RnudC protein (Nuclear distribution gene C homolog)
754	4.01	4	trm|Q91Y81	Vascular endothelial cell specific protein 11 (Septin 2)
755	4.01	2	rf|XP_236608.2	similar to hypothetical protein MGC3295
756	16.1	14	rf|NP_036623.1	adducin 2 (beta)
757	12.02	11	rf|XP_221028.2	similar to KIAA1636 protein
758	4.05	3	spt|Q9JIS4	Potassium channel subfamily K member 10 (Outward rectifying potassium channel protein TREK-2) (TREK-2 K(+) channel subunit)
759	4.03	3	rf|XP_223012.2	similar to ASPP2 protein
760	4.01	4	cra|rCP35852	NRAA Best Hit: isoform b-tomosyn; tomosyn
761	4	3	rf|XP_236616.2	similar to modifier of cell adhesion
762	4	4	rf|XP_233103.2	similar to Ten-m1
763	4	3	cra|rCP25183	NRAA Best Hit: RIKEN cDNA 9130404D14
764	4	7	trm|Q66HL2	Cortactin isoform B
765	4	2	trm|Q5XI97	Hypothetical protein
766	4	2	rf|XP_342991.1	similar to KIAA1185 protein
767	4	2	cra|rCP11319	NRAA Best Hit: similar to megalencephalic leukoencephalopathy with subcortical cysts 1; megalencephalic leukoencephalopathy with subcortical cysts 1 (human); expressed sequence AW048630; expressed sequence BB074274
768	4	2	cra|rCP52736	adrenergic receptor, alpha 2a
769	4	3	trm|Q6W5G4	Plasticity related protein PRG-4
770	4	3	spt|P56603	Secretory carrier-associated membrane protein 1 (Secretory carrier membrane protein 1) (SCAMP 37)
771	4	2	trm|Q6DKL2	Hypothetical protein (Fragment)
772	4	4	spt|P24594	Insulin-like growth factor binding protein 5 precursor (IGFBP-5) (IBP- 5) (IGF-binding protein 5)
773	4	3	rf|XP_217326.2	similar to Plcl2 protein
774	4	3	cra|rCP43967	NRAA Best Hit: similar to RIKEN cDNA 1810057C19
775	4	3	spt|Q62888	Neuroligin 2 precursor
776	4	5	spt|P24942	Excitatory amino acid transporter 1 (Sodium-dependent glutamate/aspartate transporter 1) (Glial glutamate transporter) (GLAST) (GLAST-1)
777	4	2	rf|XP_226422.1	similar to solute carrier family 7 (cationic amino acid transporter, y+ system), member 6
778	4	2	cra|rCP38877	hypothetical protein
779	4	2	cra|rCP36251	NRAA Best Hit: similar to FLJ10111
780	4	2	cra|rCP29354.1	NRAA Best Hit: similar to KIAA1045 protein
781	4	5	cra|rCP27303.1	NRAA Best Hit: similar to RIKEN cDNA 6530406P05
782	4	2	trm|Q8K3W5	Myotubularin-related protein (Fragment)
783	4	2	trm|Q7TP75	Aa2-066
784	4	6	trm|Q75T81	System asc amino acid transporter Asc-1
785	4	2	trm|Q6WAY2	Plasticity related gene 3
786	4	4	spt|P09456	cAMP-dependent protein kinase type I-alpha regulatory subunit
787	4	3	rf|XP_343593.1	similar to RIKEN cDNA 1300010M03
788	4	3	rf|XP_226529.2	similar to RIKEN cDNA 6430548M08
789	4	4	trm|Q8VI01	Antidepressant-related protein ADRG123
790	4	3	trm|Q6MG06	Guanine nucleotide binding protein-like 1
791	4	2	spt|Q08850	Syntaxin-4
792	4	2	spt|P62138	Serine/threonine protein phosphatase PP1-alpha catalytic subunit (EC 3.1.3.16) (PP-1A)
793	4	3	spt|P61808	Stannin
794	4	2	spt|P49192	Cocaine- and amphetamine-regulated transcript protein precursor [Contains: CART(1-52); CART(55-102)]
795	4	2	rf|XP_341701.1	similar to coactosin-like 1
796	4	4	cra|rCP45985	F-box protein FBL2
797	4	2	cra|rCP30734.1	NRAA Best Hit: similar to RIKEN cDNA 2410012A13 gene
798	4	3	trm|Q9JK74	GTP-binding protein Rab0
799	4	2	trm|Q6AYP2	Hypothetical protein
800	4	3	rf|XP_343095.1	similar to hypothetical protein
801	4	3	cra|rCP14160	NRAA Best Hit: RIKEN cDNA 1200015A19
802	3.96	2	trm|Q6P783	Phosphofructokinase, liver, B-type
803	4.8	2	cra|rCP37048	NRAA Best Hit: v-raf-1 murine leukemia viral oncogene homolog 1; Murine leukemia viral (v-raf-1) oncogene homolog 1 (3611-MSV)
804	3.93	1	spt|P54287	Voltage-dependent L-type calcium channel beta-3 subunit (CAB3) (Calcium channel, voltage-dependent, beta 3 subunit)
805	3.89	2	spt|P04636	Malate dehydrogenase, mitochondrial precursor (EC 1.1.1.37)
806	3.88	1	trm|Q5XIT1	Microtubule-associated protein, RP/EB family, member 1
807	3.81	2	pir|I76573	phosphoprotein phosphatase (EC 3.1.3.16) 1-gamma catalytic chain - rat
808	3.75	2	rf|XP_340913.1	membrane protein, palmitoylated 2 (MAGUK p55 subfamily member 2)
809	3.74	4	rf|XP_235959.2	similar to immunoglobulin superfamily, member 9
810	3.74	2	spt|P62944	Adapter-related protein complex 2 beta 1 subunit (Beta-adaptin) (Plasma membrane adaptor HA2/AP2 adaptin beta subunit) (Clathrin assembly protein complex 2 beta large chain) (AP105B)
811	3.73	2	rf|XP_221954.1	similar to slit homolog 1
812	3.73	2	cra|rCP35946	NRAA Best Hit: similar to LD40136p [Drosophila melanogaster]
813	3.73	2	rf|XP_344550.1	similar to hypothetical protein
814	3.73	3	rf|XP_219377.2	similar to WD repeat domain 11
815	3.72	2	rf|XP_215185.1	similar to Sorting nexin 15
816	3.7	2	rf|XP_234431.2	similar to RIKEN cDNA 9330187M14
817	3.7	2	rf|XP_234381.2	similar to 1700029M07Rik protein
818	3.7	2	trm|Q8QZW1	GIRK2
819	3.7	2	gb|AAH86954.1	MGC109658 protein
820	3.68	2	cra|rCP47281.1	NRAA Best Hit: similar to TRANSCRIPTIONAL ACTIVATOR PROTEIN PUR-ALPHA (PURINE-RICH SINGLE-STRANDED DNA-BINDING PROTEIN ALPHA)
821	3.67	3	cra|rCP20548.1	NRAA Best Hit: nerve injury gene 283, possibly N-myristoylated (21.0 kD) (1D439) [Caenorhabditis elegans]
822	3.67	1	cra|rCP33777	NRAA Best Hit: similar to Phosphatidylinositol 3-kinase C2 domain-containing beta polypeptide (Phosphoinositide 3-Kinase-C2-beta) (PtdIns-3-kinase C2 beta) (PI3K-C2beta) (C2-PI3K)
823	3.65	2	rf|XP_218665.2	similar to mKIAA1244 protein
824	3.65	2	rf|XP_216388.2	similar to chromosome 9 open reading frame 5
825	3.64	2	cra|rCP34797	NRAA Best Hit: densin-180
826	3.64	3	rf|XP_223569.2	similar to myotubularin-related protein 3
827	3.63	2	trm|Q920R4	Per1 interacting protein of the suprachiamatic nucleus
828	3.63	10	emb|CAA48707.1	sodium-calcium exchanger
829	20.05	24	cra|rCP15767	brain acidic membrane protein
830	3.6	2	spt|P00762	Trypsin I, anionic precursor (EC 3.4.21.4) (Pretrypsinogen I)
831	3.59	1	spt|P09759	Ephrin type-B receptor 1 precursor (EC 2.7.1.112) (Tyrosine-protein kinase receptor EPH-2) (ELK)
832	3.55	2	trm|Q767I2	Cadherin-related neuronal receptor 10
833	3.55	2	rf|XP_219694.2	similar to hypothetical protein MGC33486
834	3.55	8	spt|P31044	Phosphatidylethanolamine-binding protein (PEBP) (HCNPpp) (23 kDa morphine-binding protein) (P23K) [Contains: Hippocampal cholinergic neurostimulating peptide (HCNP)]
835	3.54	2	cra|rCP37167	NRAA Best Hit: expressed sequence AW455481
836	3.54	2	cra|rCP51294	NRAA Best Hit: solute carrier family 12 member, possibly N-myristoylated (4G837) [Caenorhabditis elegans]
837	3.54	3	spt|P35465	Serine/threonine-protein kinase PAK 1 (EC 2.7.1.37) (p21-activated kinase 1) (PAK-1) (P68-PAK) (Alpha-PAK) (Protein kinase MUK2)
838	3.53	3	spt|P16638	ATP-citrate synthase (EC 2.3.3.8) (ATP-citrate (pro-S-)-lyase) (Citrate cleavage enzyme)
839	3.53	2	trm|Q8CJD2	Guanylyl cyclase alpha 1 subunit
840	3.52	2	rf|XP_345379.1	similar to TF-1 apoptosis related protein 19
841	3.51	3	trm|Q7TP95	Ab1-351
842	3.46	1	spt|Q924K2	FAS-associated factor 1 (FAF1 protein)
843	3.45	1	cra|rCP25502	utrophin
844	3.86	2	spt|P18418	Calreticulin precursor (CRP55) (Calregulin) (HACBP) (ERp60) (CALBP) (Calcium-binding protein 3) (CABP3)
845	3.44	2	spt|O88944	Potassium voltage-gated channel subfamily KQT member 3 (Voltage-gated potassium channel subunit Kv7.3) (Potassium channel alpha subunit KvLQT3) (KQT-like 3)
846	3.42	2	cra|rCP29801	NRAA Best Hit: KIAA1681 protein
847	3.42	1	cra|rCP23427.1	NRAA Best Hit: similar to MJ0495-like protein SelB
848	3.41	1	cra|rCP10858	NRAA Best Hit: similar to Hypothetical protein KIAA0555
849	3.4	2	trm|Q9R083	Deubiquitinating enzyme Ubp69
850	3.4	2	rf|XP_228482.2	similar to protocadherin 11 X-linked isoform c
851	3.4	2	rf|XP_220645.2	similar to hypothetical protein MGC23280
852	3.34	1	rf|XP_227060.2	similar to ENSANGP00000007226
853	3.33	5	spt|P61265	Syntaxin-1B2 (Syntaxin 1B) (P35B)
854	3.32	1	rf|XP_346347.1	similar to armadillo repeat protein ALEX2
855	3.32	4	spt|P26284	Pyruvate dehydrogenase E1 component alpha subunit, somatic form mitochondrial precursor (EC 1.2.4.1) (PDHE1-A type I)
856	3.31	2	rf|XP_226861.2	cadherin 9
857	3.3	1	trm|Q63575	Trans golgi network (TGN) specific integral membrane protein TGN38 precursor
858	3.3	3	rf|XP_341640.1	cadherin-11
859	3.3	2	spt|P55053	Fatty acid-binding protein, epidermal (E-FABP) (Cutaneous fatty acid- binding protein) (C-FABP) (DA11)
860	3.29	1	cra|rCP44336	lethal giant larvae homolog 1 (Drosophila)
861	3.28	1	rf|XP_340880.1	similar to JNK-associated leucine-zipper protein
862	3.26	1	cra|rCP24421	NRAA Best Hit: splice (1G205) [Caenorhabditis elegans]
863	3.26	2	rf|XP_343261.1	similar to Brain-specific angiogenesis inhibitor 1 precursor
864	3.23	2	trm|Q9QYU0	PAK2
865	3.23	2	spt|O35147	Bcl2-antagonist of cell death (BAD) (Bcl-2 binding component 6) (Bcl- xL/Bcl-2 associated death promoter)
866	3.23	1	rf|XP_232389.2	similar to RIKEN cDNA 1200016B17
867	3.22	1	cra|rCP22800	NRAA Best Hit: oxysterol-binding protein-like protein 9 (76.7 kD) (1G409) [Caenorhabditis elegans]
868	3.22	1	cra|rCP22965	glycoprotein m6b
869	3.22	1	rf|XP_215113.2	similar to phosphatidylserine synthase 2
870	3.18	2	trm|Q8CH90	Soluble guanylyl cyclase alpha 2 subunit E219G mutant
871	3.16	1	rf|XP_341865.1	similar to neuron navigator 2 isoform L
872	3.16	2	trm|O88600	Ischemia responsive 94 kDa protein
873	3.16	2	rf|XP_234709.2	similar to KIAA1228 protein
874	3.15	1	cra|rCP44686	NRAA Best Hit: similar to RIKEN cDNA 2700045P11
875	3.14	1	rf|XP_233945.2	similar to mKIAA1256 protein
876	3.12	2	trm|Q9ERH3	TGF-beta resistance-associated protein
877	5.11	2	prf|2101292A	G extra-large protein
878	3.1	2	cra|rCP44480	serine/threonine protein kinase TAO1
879	3.1	1	rf|XP_214589.2	similar to RIKEN cDNA 1200007B05 gene
880	3.27	2	cra|rCP24969.1	NRAA Best Hit: similar to Hypothetical protein C06A6.3 [Caenorhabditis elegans]
881	3.08	2	spt|Q9WTL3	Semaphorin 6C precursor (Semaphorin Y) (Sema Y)
882	3.11	0	rf|XP_342453.1	titin
883	3.07	2	rf|XP_220428.2	similar to Rap1 guanine nucleotide-exchange factor PDZ-GEF2B
884	3.05	1	rf|XP_221119.2	similar to mKIAA0195 protein
885	3.05	1	trm|Q6AYE1	Hypothetical protein
886	3.05	1	rf|XP_235115.2	similar to neuron navigator 3
887	3.01	2	spt|O35142	Coatomer beta' subunit (Beta'-coat protein) (Beta'-COP) (p10
888	3.01	1	pir|LRRTA1	clathrin light chain A1 - rat (fragment)
889	2.18	1	cra|rCP51038	NRAA Best Hit: tau-tubulin kinase (87.2 kD) (5N372) [Caenorhabditis elegans]
890	3	1	rf|XP_220725.2	similar to DNA segment, Chr 11, ERATO Doi 18, expressed
891	2.99	1	rf|XP_224724.2	similar to hypothetical protein
892	2.99	2	spt|P11497	Acetyl-CoA carboxylase 1 (EC 6.4.1.2) (ACC-alpha) [Includes: Biotin carboxylase (EC 6.3.4.14)]
893	4.5	2	cra|rCP34452	phosphodiesterase 4D
894	2.98	1	rf|XP_341838.1	similar to RIKEN cDNA 1300003M23
895	2.97	2	rf|XP_343504.1	similar to WD repeat endosomal protein
896	2.96	2	cra|rCP19412	NRAA Best Hit: ATP-binding cassette sub-family F member like (69.2 kD) (5N242) [Caenorhabditis elegans]
897	2.94	1	cra|rCP47168	NRAA Best Hit: similar to CDC16 homolog; CDC16 (cell division cycle 16, S. cerevisiae, homolog); cell division cycle 16; anaphase-promoting complex, subunit 6
898	2.93	1	cra|rCP40935	NRAA Best Hit: brain-enriched SH3-domain protein Besh3
899	12.67	6	spt|P06685	Sodium/potassium-transporting ATPase alpha-1 chain precursor (EC 3.6.3.9) (Sodium pump 1) (Na+/K+ ATPase 1)
900	2.91	1	rf|XP_218444.2	similar to FKSG27
901	2.9	1	rf|XP_343534.1	similar to delta isoform of regulatory subunit B56, protein phosphatase 2A isoform 1
902	7.5	6	pir|I55454	neuroglycan C precursor - rat
903	2.91	1	rf|XP_346075.1	similar to FLI-LRR associated protein-1
904	2.89	1	rf|XP_343580.1	similar to amyotrophic lateral sclerosis 2 chromosome region candidate 9
905	2.88	1	spt|Q9EPJ0	Nuclear ubiquitous casein and cyclin-dependent kinases substrate
906	2.86	1	cra|rCP51435	NRAA Best Hit: similar to JM11 protein
907	4.01	1	spt|P11275	Calcium/calmodulin-dependent protein kinase type II alpha chain (EC 2.7.1.123) (CaM-kinase II alpha chain) (CaM kinase II alpha subunit) (CaMK-II alpha subunit)
908	2.83	1	spt|P27682	Neuroendocrine protein 7B2 precursor (Secretogranin V) [Contains: N- terminal peptide; C-terminal peptide]
909	2.79	1	rf|XP_224256.2	similar to sacsin
910	2.78	1	rf|XP_228025.2	similar to hypothetical protein FLJ20302
911	2.77	1	cra|rCP42682	NRAA Best Hit: similar to ADP-ribosylation factor-directed GTPase activating protein, isoform a - mouse
912	2.77	3	rf|XP_237238.1	similar to hypothetical protein BC008604
913	2.76	1	trm|Q6P6S0	Similar to RIKEN cDNA 1110031B06
914	2.76	1	spt|P62494	Ras-related protein Rab-11A (Rab-11) (24KG)
915	2.76	1	rf|XP_342758.1	similar to A-2
916	2.74	1	spt|Q761X5	Netrin receptor UNC5C precursor (Unc-5 homolog C) (Unc-5 homolog 3)
917	2.73	1	rf|NP_783169.1	protein kinase, lysine deficient 4
918	2.73	1	trm|Q6P6G9	Hnrpa1 protein
919	2.73	1	rf|XP_213727.2	similar to hypothetical protein FLJ10925
920	2.73	1	cra|rCP35409	NRAA Best Hit: similar to odd Oz/ten-m homolog 1 (Drosophila); odd Oz/ten-m homolog 2 (Drosophila)
921	2.72	4	emb|CAA28036.1	unnamed protein product
922	2.72	1	rf|XP_340912.1	membrane protein, palmitoylated 3 (MAGUK p55 subfamily member 3)
923	2.65	1	rf|XP_222275.2	similar to slingshot 1
924	2.65	2	spt|P20272	Cannabinoid receptor 1 (CB1) (CB-R) (Brain-type cannabinoid receptor)
925	2.64	1	cra|rCP32134.1	NRAA Best Hit: similar to LIM domain only 7 isoform a
926	3.41	1	trm|Q6TQE2	Nhn1B
927	2.64	1	rf|XP_233574.2	similar to Ephrin type-B receptor 2 precursor (Tyrosine-protein kinase receptor EPH-3) (NUK) (SEK-3)
928	2.64	0	cra|rCP41000	NRAA Best Hit: similar to striated muscle-specific serine/threonine protein kinase
929	2.59	1	rf|XP_216063.2	similar to mKIAA1402 protein
930	2.59	1	spt|O70141	Semaphorin 6B precursor (Semaphorin Z) (Sema Z)
931	2.58	1	cra|rCP42975	NRAA Best Hit: ubiquitin conjugating enzyme (ubc-17) [Caenorhabditis elegans]
932	2.57	1	rf|XP_234415.1	similar to mKIAA0317 protein
933	2.56	1	rf|XP_229981.2	similar to T-Brain-1
934	2.56	1	cra|rCP17543.1	NRAA Best Hit: ATP synthase subunit (57.5 kD) (atp-2) [Caenorhabditis elegans]
935	2.55	1	rf|XP_215136.2	similar to hypothetical protein MGC6696
936	2.52	1	spt|P50411	Protein phosphatase inhibitor 2 (IPP-2)
937	2.52	1	spt|Q62658	FK506-binding protein 1A (EC 5.2.1.8) (Peptidyl-prolyl cis-trans isomerase) (PPIase) (Rotamase) (12 kDa FKBP) (FKBP-12) (Immunophilin FKBP12)
938	2.51	2	spt|P70587	Leucine-rich repeat-containing protein 7 (LAP1 protein) (Densin-180)
939	4.51	12	rf|XP_222656.2	similar to protein phosphatase 1, regulatory (inhibitor) subunit 12B isoform b
940	2.51	2	rf|XP_341568.1	similar to tumor endothelial marker 7-related precursor
941	2.5	1	rf|XP_222145.2	similar to Cc1-3
942	2.49	1	rf|XP_341310.1	similar to FLJ00128 protein
943	2.49	2	cra|rCP47677.1	NRAA Best Hit: no mitochondrial derivative (37.7 kD) (4K943) [Caenorhabditis elegans]
944	41.08	29	spt|Q6P9V9	Tubulin alpha-2 chain (Alpha-tubulin 2)
945	2.47	1	rf|XP_215706.2	similar to Protein transport protein Sec24B (SEC24-related protein B)
946	2.47	1	spt|O35431	Amyloid beta A4 precursor protein-binding family A member 2 (Neuron- specific X11L protein) (Neuronal Munc18-1-interacting protein 2) (Mint-2) (Adapter protein X11beta)
947	2.46	1	trm|Q9WU75	Lipolysis-stimulated remnant receptor alpha' subunit
948	2.46	0	rf|XP_223616.2	similar to brain adenylate cyclase 1
949	2.45	1	rf|XP_233335.2	similar to Epidermal growth factor receptor substrate 15 (Protein Eps15) (AF-1p protein)
950	2.45	2	cra|rCP21781	mitogen activated protein kinase kinase 2
951	2.45	1	trm|Q6JP77	AKAP18 delta isoform
952	2.44	0	spt|Q9WU49	Calcium-regulated heat stable protein 1 (Calcium-regulated heat-stable protein of 24 kDa) (CRHSP-24)
953	2.43	2	spt|Q64595	cGMP-dependent protein kinase 2 (EC 2.7.1.37) (CGK 2) (cGKII) (Type II cGMP-dependent protein kinase)
954	2.42	1	spt|P31596	Excitatory amino acid transporter 2 (Sodium-dependent glutamate/aspartate transporter 2) (GLUT-R) (GLT-1)
955	2.42	1	trm|Q6P753	Mitochondrial H+-ATP synthase alpha subunit
956	2.42	5	trm|Q6AZ40	Prpsap2 protein
957	2.45	1	trm|Q63714	GIANTIN (Golgi complex-associated protein of 364 kDa) (GCP364)
958	2.41	2	spt|P11507	Sarcoplasmic/endoplasmic reticulum calcium ATPase 2 (EC 3.6.3.8) (Calcium pump 2) (SERCA2) (SR Ca(2+)-ATPase 2) (Calcium-transporting ATPase sarcoplasmic reticulum type, slow twitch skeletal muscle isoform) (Endoplasmic reticulum class 1/2 Ca(2+) ATPase)
959	2.4	1	cra|rCP40393	NRAA Best Hit: potassium channel, KvQLT family (77.4 kD) (kqt-1) [Caenorhabditis elegans]
960	2.4	1	rf|XP_221272.2	similar to Zinc finger DHHC domain containing protein 8 (Zinc finger protein 378)
961	2.4	1	spt|O70143	SHC transforming protein 3 (SH2 domain protein C3) (Src homology 2 domain containing transforming protein C3) (Neuronal Shc) (N-Shc)
962	2.39	1	cra|rCP33441	echinoderm microtubule associated protein like 2
963	2.39	2	cra|rCP43315	NRAA Best Hit: DYstroBrevin homolog, mutants behave as hyperactive (65.4 kD) (dyb-1) [Caenorhabditis elegans]
964	26.23	22	rf|XP_342907.1	similar to macrophin 1 isoform 4
965	2.38	1	cra|rCP19930	NRAA Best Hit: NEDD4 ubiquitin-protein ligase, expressed in meiotic germ cells and nerve cells; homolog of human potential sodium channel regulator (1C29) [Caenorhabditis elegans]
966	2.38	1	trm|Q80WF4	GRP78 binding protein
967	2.38	1	spt|P63170	Dynein light chain 1, cytoplasmic (8 kDa dynein light chain) (DLC8) (Protein inhibitor of neuronal nitric oxide synthase) (PIN)
968	6.95	5	cra|rCP18946	potassium large conductance calcium-activated channel, subfamily M, alpha member 1
969	5.84	4	spt|P54282	Voltage-dependent P/Q-type calcium channel alpha-1A subunit (Voltage- gated calcium channel alpha subunit Cav2.1) (Calcium channel, L type alpha-1 polypeptide, isoform 4) (Brain calcium channel I) (BI) (RAT brain class A) (RBA-I)
970	2.36	1	spt|Q63358	Myosin IXb (Unconventional myosin-9b)
971	2.35	2	rf|XP_222995.2	similar to RIKEN cDNA C330023F11
972	2.35	2	rf|XP_220238.1	similar to RIKEN cDNA B230379M23
973	2.35	3	trm|Q75Q39	TOM70
974	2.33	2	cra|rCP14119	NRAA Best Hit: Q9H4T4 like (1J866) [Caenorhabditis elegans]
975	2.33	1	cra|rCP40940	NRAA Best Hit: similar to DnaJ (Hsp40) homolog, subfamily B, member 2; heat shock protein, neuronal DNAJ-like 1
976	2.34	1	cra|rCP47208.1	NRAA Best Hit: UNCoordinated locomotion UNC-44, ankyrin-related protein (204.3 kD) (unc-44) [Caenorhabditis elegans]
977	2.32	1	cra|rCP20380	NRAA Best Hit: protein tyrosine phosphatase (68.8 kD) (ptp-1) [Caenorhabditis elegans]
978	2.66	2	spt|Q9QWN8	Spectrin beta chain, brain 2 (Spectrin, non-erythroid beta chain 2) (Beta-III spectrin) (SPNB-3) (Beta SpIII sigma 1) (Spectrin-like protein GTRAP41)
979	2.33	1	rf|XP_232226.2	similar to semaphorin cytoplasmic domain-associated protein 3A
980	2.33	3	cra|rCP16285	NRAA Best Hit: G-protein gamma 8 subunit
981	2.31	1	trm|Q80Z30	Calmodulin-dependent protein kinase phosphatase N
982	2.3	1	rf|XP_219703.2	similar to C15orf16 protein
983	2.3	1	rf|XP_217189.2	similar to RIKEN cDNA 2210402C18
984	2.45	1	spt|O35412	Signal-induced proliferation-associated 1 like protein 1 (SPA-1 like protein p1294)
985	2.29	1	rf|XP_237232.2	similar to CG18437-PA
986	2.29	2	rf|XP_342123.1	similar to mKIAA0376 protein
987	2.29	1	cra|rCP18509.1	NRAA Best Hit: kinesin-like protein (88.7 kD) (klp-11) [Caenorhabditis elegans]
988	2.29	1	cra|rCP49308	NRAA Best Hit: similar to CG14446-PA [Drosophila melanogaster]
989	2.29	1	trm|Q6J4I0	Dopamine-and cAMP-regulated phosphoprotein DARPP-32 (Hypothetical protein)
990	2.28	1	trm|Q8R508	Fat3
991	2.28	1	rf|XP_236927.2	similar to mKIAA0708 protein
992	2.28	1	spt|Q91ZV2	Discoidin, CUB and LCCL domain containing protein 2 precursor (Endothelial and smooth muscle cell-derived neuropilin-like protein)
993	2.28	1	cra|rCP43964	NRAA Best Hit: Hypothetical protein ZC504.4b [Caenorhabditis elegans]
994	2.27	1	spt|Q925Q9	SH3-domain kinase binding protein 1 (SH3 containing, expressed in tumorigenic astrocytes) (Regulator of ubiquitous kinase) (Ruk)
995	2.27	1	rf|XP_236659.2	similar to RIKEN cDNA A930003G21
996	2.27	3	rf|XP_218368.1	similar to mitogen-activated protein kinase kinase kinase 10
997	2.27	1	rf|XP_214698.2	similar to 4933407C03Rik protein
998	2.26	1	spt|O08962	Potassium voltage-gated channel subfamily H member 2 (Voltage-gated potassium channel subunit Kv11.1) (Ether-a-go-go related gene potassium channel 1) (ERG1) (r-ERG) (RERG) (Ether-a-go-go related protein 1) (Eag related protein 1)
999	2.25	1	cra|rCP50248	NRAA Best Hit: similar to GCN2beta
1000	2.25	1	spt|Q9QZC4	Choline-phosphate cytidylyltransferase B (EC 2.7.7.15) (Phosphorylcholine transferase B) (CTP:phosphocholine cytidylyltransferase B) (CT B) (CCT B) (CCT-beta)
1001	2.25	1	cra|rCP29619	NRAA Best Hit: NEDD4 ubiquitin-protein ligase, expressed in meiotic germ cells and nerve cells; homolog of human potential sodium channel regulator (1C29) [Caenorhabditis elegans]
1002	2.24	2	rf|XP_216203.2	similar to coat protein gamma-cop
1003	2.23	2	cra|rCP29663	NRAA Best Hit: phosphatidylinositol phosphate kinase PPK-3, phosphatidylinositol phosphate kinase (ppk-3) [Caenorhabditis elegans]
1004	2.23	1	rf|XP_220798.2	similar to ubiquitin specific protease 32
1005	2.23	1	cra|rCP18082	NRAA Best Hit: unnamed protein product
1006	2.23	1	spt|O35274	Neurabin-II (Neural tissue-specific F-actin binding protein II) (Protein phosphatase 1 regulatory subunit 9B) (Spinophilin) (p130) (PP1bp134)
1007	2.23	1	rf|XP_237049.2	similar to hypothetical protein C230030N03
1008	2.23	2	rf|XP_227870.2	similar to putative chloride channel protein CLC6
1009	2.23	1	cra|rCP23724.1	NRAA Best Hit: aminotransferase (79.3 kD) (4M177) [Caenorhabditis elegans]
1010	2.22	2	rf|XP_343413.1	similar to DDM36E
1011	2.22	1	rf|XP_218427.2	similar to poliovirus receptor homolog
1012	2.22	2	rf|XP_347179.1	similar to RIKEN cDNA 4931406N15
1013	2.22	1	spt|O35547	Long-chain-fatty-acid--CoA ligase 4 (EC 6.2.1.3) (Long-chain acyl-CoA synthetase 4) (LACS 4)
1014	2.21	1	trm|O55164	Multi PDZ domain protein 1
1015	2.21	2	spt|Q9JI85	Nucleobindin 2 precursor (DNA-binding protein NEFA)
1016	2.2	1	rf|XP_215549.2	similar to osmotic stress protein
1017	2.2	2	cra|rCP24437	NRAA Best Hit: similar to FERM, RhoGEF, and pleckstrin domain protein 1; chondrocyte-derived ezrin-like protein
1018	2.2	1	rf|XP_220541.2	similar to mKIAA0623 protein
1019	2.2	1	rf|XP_239504.2	similar to PR-domain zinc finger protein 15 (Zinc finger protein 298)
1020	2.2	1	rf|XP_344871.1	similar to membrane glycoprotein
1021	15.85	9	rf|XP_213685.2	similar to CG33130-PA
1022	2.23	1	trm|Q9QX70	Epidermal growth factor receptor
1023	2.19	1	rf|XP_228753.2	histone deacetylase 6
1024	2.19	1	gb|AAQ14350.1	p97/VCP-binding protein p135
1025	2.19	1	rf|XP_235198.2	similar to SF21
1026	2.19	1	rf|XP_232578.2	similar to junctophilin type 1
1027	2.19	1	rf|XP_230989.2	similar to hypothetical protein FLJ31819
1028	2.19	2	rf|XP_225972.2	similar to KIAA1317 protein
1029	2.19	1	trm|Q6P2A7	Flot1 protein
1030	2.18	1	cra|rCP26031	NRAA Best Hit: coatomer (137.7 kD) (1D464) [Caenorhabditis elegans]
1031	2.18	1	trm|Q62784	Inositol polyphosphate 4-phosphatase
1032	2.17	1	trm|Q9R277	Dynamin-like protein DLP1 isoform DLP1-37
1033	2.17	1	rf|XP_343082.1	sphingosine-1-phosphate phosphohydrolase
1034	2.17	2	cra|rCP35142	Down syndrome critical region homolog 1 (human)
1035	2.24	1	cra|rCP34660	RAS protein-specific guanine nucleotide-releasing factor 2
1036	2.18	2	rf|XP_347169.1	similar to hypothetical protein MGC27616
1037	2.16	1	cra|rCP13444	NRAA Best Hit: similar to KIAA1392 protein
1038	2.16	1	trm|Q6UA29	Receptor tyrosine kinase isoform JMa cyt1
1039	2.16	1	rf|XP_214030.2	similar to Alpha platelet-derived growth factor receptor precursor (PDGF-R-alpha)
1040	2.16	1	spt|Q9Z2X5	Homer protein homolog 3 (Homer-3) (VASP/Ena related gene up-regulated during seizure and LTP 3) (Vesl-3)
1041	2.21	1	rf|XP_341539.1	kinesin family member 5B
1042	2.16	1	rf|XP_220629.2	similar to PITPNM family member 3
1043	2.15	1	pir|JC2130	protein kinase (EC 2.7.1.37) - rat
1044	2.14	1	rf|XP_225625.2	similar to mKIAA1136 protein
1045	2.14	1	cra|rCP13286	NRAA Best Hit: mKIAA1217 protein
1046	2.14	3	rf|XP_341935.1	transforming growth factor beta 1 induced transcript 1
1047	2.14	2	cra|rCP50677	NRAA Best Hit: similar to solute carrier family 4, sodium bicarbonate transporter-like, member 11; bicarbonate transporter related protein 1
1048	2.14	1	spt|P70566	Neuronal tropomodulin (N-Tmod) (Tropomodulin 2)
1049	2.14	1	trm|Q9Z1Z9	LIM-domain protein LMP-1 (Enigma)
1050	2.14	1	cra|rCP10177	NRAA Best Hit: similar to KIAA1601 protein
1051	2.14	1	spt|P60881	Synaptosomal-associated protein 25 (SNAP-25) (Super protein) (SUP)
1052	2.13	2	spt|P10686	1-phosphatidylinositol-4,5-bisphosphate phosphodiesterase gamma 1 (EC 3.1.4.11) (Phosphoinositide phospholipase C) (PLC-gamma-1) (Phospholipase C-gamma-1) (PLC-II) (PLC-148)
1053	2.13	1	cra|rCP46120	NRAA Best Hit: similar to FYVE zinc finger phosphatase
1054	2.13	1	spt|P09117	Fructose-bisphosphate aldolase C (EC 4.1.2.13) (Brain-type aldolase)
1055	2.13	1	rf|XP_342643.1	similar to cDNA sequence BC020002
1056	2.13	1	spt|P13676	Acylamino-acid-releasing enzyme (EC 3.4.19.1) (AARE) (Acyl-peptide hydrolase) (APH) (Acylaminoacyl-peptidase)
1057	2.13	1	rf|XP_235443.2	similar to nuclear receptor binding protein
1058	2.13	1	rf|XP_343594.1	similar to RIKEN cDNA 1110060O18
1059	2.13	1	rf|XP_238588.2	similar to fibronectin type 3 and SPRY domain-containing protein
1060	2.13	4	rf|XP_225439.2	similar to Rho GTPase activating protein 12
1061	2.12	2	cra|rCP50710.1	NRAA Best Hit: ubiquitin specific protease 15 (102.6 kD) (4H525) [Caenorhabditis elegans]
1062	2.12	1	trm|Q7TP42	Ab2-292
1063	2.12	2	cra|rCP20525	phosphodiesterase 1C
1064	2.12	3	cra|rCP36033	NRAA Best Hit: RIKEN cDNA 1700012H17
1065	2.12	1	cra|rCP19408	NRAA Best Hit: unnamed protein product
1066	2.12	4	cra|rCP27850	vesicular inhibitory amino acid transporter
1067	2.12	1	spt|P35400	Metabotropic glutamate receptor 7 precursor (mGluR7)
1068	2.12	3	spt|P59649	FXYD domain-containing ion transport regulator 7
1069	2.12	1	spt|P52481	Adenylyl cyclase-associated protein 2 (CAP 2)
1070	4.49	2	cra|rCP20387	NRAA Best Hit: CLIP-associating protein 2
1071	2.11	1	trm|Q5XI34	Alpha isoform of regulatory subunit A, protein phosphatase 2
1072	2.11	2	cra|rCP37358	NRAA Best Hit: similar to basic beta 1 syntrophin; 59-DAP; syntrophin, beta 1; syntrophin, beta 1 (dystrophin-associated protein A1, 59kD, basic component 1); tax interaction protein 43; dystrophin-associated protein A1, 59kD, basic component 1
1073	2.11	2	trm|Q5XIS9	Hypothetical protein
1074	2.11	1	spt|O88506	STE20/SPS1-related proline-alanine rich protein kinase (EC 2.7.1.37) (Ste-20 related kinase) (Serine/threonine-protein kinase 39) (Pancreatic serine/threonine kinase) (PS/TK) (PSTK1)
1075	2.11	1	gb|AAH88404.1	MGC93756 protein
1076	2.11	3	rf|XP_341260.1	similar to RIKEN cDNA 1110067D22
1077	2.1	2	cra|rCP26592	NRAA Best Hit: RIKEN cDNA D130054N24 gene
1078	2.1	1	rf|XP_230284.2	similar to RIKEN cDNA B230365D05
1079	2.1	1	cra|rCP23267.1	NRAA Best Hit: similar to Gem-interacting protein
1080	2.1	1	trm|Q9QWG5	Inositol polyphosphate 4-phosphatase type II-alpha
1081	2.1	4	cra|rCP18028	NRAA Best Hit: FLJ30707 protein
1082	2.1	1	cra|rCP26206	NRAA Best Hit: similar to KIAA1036 protein
1083	32.34	23	dbj|BAA28746.1	drebrin E
1084	2.1	2	spt|P29994	Inositol 1,4,5-trisphosphate receptor type 1 (Type 1 inositol 1,4,5- trisphosphate receptor) (Type 1 InsP3 receptor) (IP3 receptor isoform 1) (InsP3R1) (IP-3-R)
1085	2.1	1	rf|XP_341072.1	RIM-binding protein 2
1086	2.09	1	cra|rCP17686	NRAA Best Hit: Hypothetical protein Y66H1B.2 [Caenorhabditis elegans]
1087	2.09	1	rf|XP_227201.2	similar to DKFZP434D146 protein
1088	2.09	1	rf|XP_345804.1	similar to NG28
1089	2.09	1	cra|rCP14975.1	NRAA Best Hit: similar to stonin 2
1090	2.09	1	cra|rCP38702	protein tyrosine phosphatase, receptor type, R
1091	2.09	1	cra|rCP35776	similar to RIKEN cDNA 5830404H04
1092	2.09	3	rf|XP_227282.1	similar to neuronal transmembrane protein Slitrk3
1093	2.09	1	cra|rCP33741	NRAA Best Hit: similar to sprouty protein with EVH-1 domain 2, related sequence; sprouty protein with EVH-1 domain 2
1094	2.09	1	trm|Q6P0K8	Junction plakoglobin
1095	2.09	1	rf|XP_222271.2	similar to hypothetical protein A530094D01
1096	2.09	1	rf|XP_213626.2	similar to cell adhesion molecule nectin-3 alpha
1097	2.16	2	spt|Q62936	Presynaptic protein SAP102 (Synapse-associated protein 102) (PSD- 95/SAP90 related protein 1) (Discs, large homolog 3)
1098	2.08	1	rf|XP_343249.1	similar to Actin monomer-binding protein
1099	2.08	1	rf|XP_226094.2	similar to KIAA1695 protein
1100	2.08	2	rf|XP_221932.2	similar to sidekick-like protein 1
1101	2.08	1	rf|XP_231418.2	similar to male enhanced antigen 2/golgi autoantigen, golgin subfamily a, 3
1102	2.08	1	cra|rCP48936	NRAA Best Hit: Very KIND protein
1103	2.08	1	rf|XP_221304.2	similar to dishevelled 3, dsh homolog
1104	2.08	1	spt|P21807	Peripherin
1105	2.08	1	rf|XP_344970.1	similar to Hypothetical protein KIAA0555
1106	2.08	1	spt|P46933	Amyloid beta A4 precursor protein-binding family B member 1 (Fe65 protein)
1107	2.08	1	spt|O88777	Presenilin 2 (PS-2)
1108	2.08	1	rf|XP_236268.2	similar to hypothetical protein FLJ31810
1109	2.25	1	cra|rCP16762	NRAA Best Hit: scaffold attachment factor B
1110	2.08	1	rf|XP_223107.2	similar to RIKEN cDNA 1110063G11
1111	2.07	2	rf|XP_233792.2	similar to hypothetical protein
1112	2.07	1	rf|XP_340936.1	similar to golgi associated, gamma adaptin ear containing, ARF binding protein 3
1113	2.07	2	trm|Q6AXS6	Hypothetical protein (Fragment)
1114	2.07	2	cra|rCP49708	NRAA Best Hit: density-regulated protein (20.3 kD) (3M366) [Caenorhabditis elegans]
1115	2.07	1	trm|Q9Z2Z4	Peroxisomal membrane anchor protein
1116	2.07	1	rf|XP_231402.2	similar to BC034507 protein
1117	2.07	1	rf|XP_220357.2	similar to tripartite motif-containing 41
1118	2.07	1	spt|O08561	Phosphatidylinositol 4-kinase beta (EC 2.7.1.67) (PtdIns 4-kinase) (PI4Kbeta) (PI4K-beta)
1119	2.07	1	rf|XP_238336.2	similar to serine/arginine-rich protein specific kinase 2
1120	2.07	1	rf|XP_213920.2	similar to KAP3A
1121	2.07	2	spt|Q9JHZ9	System N amino acid transporter 1 (SN1) (N-system amino acid transporter 1) (Solute carrier family 38, member 3)
1122	2.07	1	rf|XP_340940.1	similar to RIKEN cDNA B230379M23
1123	2.07	2	rf|XP_342774.1	similar to RIKEN cDNA 5830457J20
1124	2.06	1	rf|XP_343767.1	similar to FAM
1125	2.06	1	cra|rCP24058	NRAA Best Hit: similar to A-kinase anchor protein 2 (Protein kinase A anchoring protein 2) (PRKA2) (AKAP-2)
1126	2.06	1	rf|XP_234921.2	similar to KIAA2031 protein
1127	2.06	2	rf|XP_224271.2	similar to RIKEN cDNA 4022440C11
1128	2.06	1	rf|XP_214278.2	similar to KIAA1607 protein
1129	2.06	2	trm|Q9JHZ4	GRIP-associated protein 1 long form
1130	2.06	1	rf|XP_343105.1	similar to RIKEN cDNA C630028L02 gene
1131	2.06	1	cra|rCP47542	NRAA Best Hit: similar to Ras GTPase-activating protein 3 (GAP1(IP4BP)) (Ins P4-binding protein) (GapIII)
1132	2.06	2	rf|XP_218615.2	similar to KIAA1580 protein
1133	2.07	1	rf|XP_233719.2	similar to CENTB5 protein
1134	2.06	2	cra|rCP26459.1	NRAA Best Hit: similar to zinc finger protein 291
1135	2.05	1	rf|XP_342229.1	similar to Potential phospholipid-transporting ATPase IF (ATPase class I type 11B) (ATPase IR)
1136	2.05	1	rf|XP_220448.2	similar to gem (nuclear organelle) associated protein 5
1137	2.05	1	rf|XP_347329.1	similar to KIAA0377-like protein
1138	2.05	1	cra|rCP33348.1	melastatin like 2 protein
1139	2.05	1	cra|rCP46790	NRAA Best Hit: mitochondrial elongation factor g2 (3C274) [Caenorhabditis elegans]
1140	2.05	2	trm|Q6P7B6	Ephrin B1
1141	2.05	1	cra|rCP43281.1	NRAA Best Hit: similar to cystin 1; congenital polycystic kidneys; cystin cilia associated protein
1142	2.05	3	trm|Q6JE36	N-myc downstream regulated 1 (Hypothetical protein)
1143	2.05	2	rf|XP_215118.2	similar to heterotrimeric G protein guanine nucleotide exchange factor Ric-8A
1144	2.05	1	cra|rCP16361	NRAA Best Hit: similar to expressed sequence AI326867
1145	2.05	1	rf|XP_234466.2	similar to Tetratricopeptide repeat protein 7 (TPR repeat protein 7)
1146	2.05	1	pir|OKRTCB	protein kinase (EC 2.7.1.37), cAMP-dependent, beta catalytic chain - rat
1147	2.05	2	spt|Q62885	Unc-119 protein homolog (Retinal protein 4) (RRG4)
1148	2.05	1	rf|XP_226553.2	similar to Spir-2 protein
1149	2.05	1	rf|XP_340945.1	similar to F630021I08Rik protein
1150	12.13	8	cra|rCP25489	NRAA Best Hit: similar to RALBP1 associated Eps domain containing 1; RALBP1 protein
1151	3.58	2	cra|rCP48340	serine/threonine kinase
1152	2.25	1	spt|P97837	Disks large-associated protein 2 (DAP-2) (SAP90/PSD-95-associated protein 2) (SAPAP2) (PSD-95/SAP90 binding protein 2) (Fragment)
1153	2.09	1	cra|rCP45994	NRAA Best Hit: HDA7_CAEEL Histone deacetylase 7 (CeHda-7)
1154	2.08	1	cra|rCP22857	NRAA Best Hit: syntrophin associated serine/threonine kinase
1155	2.06	2	cra|rCP46820	NRAA Best Hit: similar to neuronal IL-16
1156	2.05	2	rf|XP_228794.2	similar to nudix (nucleoside diphosphate linked moiety X)-type motif 11
1157	2.04	1	rf|XP_343419.1	similar to chorein isoform A
1158	2.04	1	cra|rCP37533	NRAA Best Hit: basement membrane proteoglycan
1159	2.04	1	trm|Q6XDA0	Erythroid spectrin beta
1160	2.04	2	rf|NP_434686.1	nitric oxide synthase 1, neuronal
1161	2.04	1	rf|XP_230654.2	similar to CG5521-PA
1162	2.04	2	spt|P97523	Hepatocyte growth factor receptor precursor (EC 2.7.1.112) (Met proto- oncogene tyrosine kinase) (c-met) (HGF receptor) (HGF-SF receptor)
1163	2.04	2	rf|XP_343458.1	angiomotin like 2
1164	2.04	1	cra|rCP34357	NRAA Best Hit: Hypothetical protein M142.6 [Caenorhabditis elegans]
1165	2.04	2	trm|Q80VJ4	Hypothetical protein
1166	2.04	3	rf|XP_240417.2	similar to Myotubularin related protein 7
1167	2.04	2	cra|rCP49448	NRAA Best Hit: similar to ataxin 2; olivopontocerebellar ataxia 2, autosomal dominant
1168	2.04	1	trm|Q9QUL6	N-ethylmaleimide sensitive factor
1169	2.04	1	trm|P97549	G protein-coupled receptor kinase
1170	2.04	6	rf|XP_231161.2	similar to KIAA1521 protein
1171	2.04	1	cra|rCP39432	NRAA Best Hit: WD repeat domain 11
1172	2.04	1	spt|Q9QXY4	Opioid growth factor receptor (OGFr) (Zeta-type opioid receptor)
1173	2.04	2	rf|XP_223496.2	similar to anaphase-promoting complex subunit 4
1174	2.04	3	trm|Q9JM15	Neuronal glutamine transporter
1175	2.04	1	rf|XP_233467.2	similar to cytidine 5-triphosphate synthase
1176	2.04	1	cra|rCP14436	NRAA Best Hit: similar to skeletrophin; dystrophin-like
1177	2.04	1	rf|XP_342451.1	similar to lunapark
1178	2.04	1	cra|rCP14723.1	NRAA Best Hit: similar to KIAA1036 protein
1179	2.04	1	trm|Q63600	Tropomyosin
1180	4.14	2	spt|P68255	14-3-3 protein tau (14-3-3 protein theta)
1181	2.04	3	cra|rCP33606	NRAA Best Hit: signal-induced proliferation-associated 1 like (5M112) [Caenorhabditis elegans]
1182	2.04	2	rf|XP_235598.2	similar to semaF cytoplasmic domain associated protein 3
1183	2.03	1	rf|XP_237787.2	similar to KIAA0399 protein
1184	2.03	1	cra|rCP22398	calcium-independent alpha-latrotoxin receptor homolog 3
1185	2.03	1	spt|Q9QYM2	Poly(ADP-ribose) glycohydrolase (EC 3.2.1.143)
1186	2.03	1	trm|Q9Z200	APS protein
1187	2.03	2	rf|XP_220692.2	similar to KIAA1039 protein
1188	2.03	1	cra|rCP37780	NRAA Best Hit: transmembrane protein cmp44E (2G608) [Caenorhabditis elegans]
1189	2.03	1	rf|XP_222799.2	similar to rab6 GTPase activating protein (GAP and centrosome-associated)
1190	2.03	2	cra|rCP25258.1	NRAA Best Hit: similar to Ral guanine nucleotide exchange factor RalGPS1A
1191	2.03	3	rf|XP_237816.2	similar to CG4071-PA
1192	2.03	1	rf|XP_234328.1	similar to PALS1
1193	2.03	2	cra|rCP52411	NRAA Best Hit: similar to Calmegin precursor (MEG 1 antigen) (Calnexin-T) (A2/6)
1194	2.03	1	rf|XP_343198.1	similar to E2a-Pbx1-associated protein
1195	2.03	1	trm|Q9WTN5	Voltage-gated ca channel
1196	2.03	1	trm|Q8K5A9	P75-like apoptosis-inducing death domain protein long isoform (Death domain containing transmembrane protein NRADD)
1197	2.03	1	trm|Q6AYZ7	Prpsap1 protein
1198	2.03	1	trm|Q5PQP2	Hypothetical protein
1199	2.03	2	rf|XP_343538.1	similar to KIAA0792 gene product
1200	2.03	1	spt|P09215	Protein kinase C, delta type (EC 2.7.1.-) (nPKC-delta)
1201	2.03	1	trm|Q6AY57	Similar to RIKEN cDNA 1110018O08
1202	2.03	2	cra|rCP28705	hypothetical protein
1203	4.04	2	cra|rCP43504	NRAA Best Hit: protein kinase D2 (5R267) [Caenorhabditis elegans]
1204	2.1	1	rf|XP_342466.1	similar to hypothetical protein D2Ertd391e
1205	2.05	1	rf|XP_236367.2	similar to talin 2
1206	2.04	2	rf|XP_341056.1	similar to Ca2+-promoted Ras inactivator
1207	2.03	2	cra|rCP34741	NRAA Best Hit: similar to Rho-specific guanine nucleotide exchange factor p114
1208	2.03	2	cra|rCP42070	NRAA Best Hit: unnamed protein product
1209	2.03	1	cra|rCP53263	NRAA Best Hit: RIKEN cDNA 9630019K15 gene
1210	2.02	1	rf|XP_219677.2	similar to hypothetical protein BC019095
1211	2.02	1	rf|XP_220239.2	similar to mKIAA0734 protein
1212	2.02	2	trm|O35850	Carboxypeptidase D precursor
1213	2.02	1	rf|XP_346672.1	hypothetical protein XP_346671
1214	2.02	1	rf|XP_342931.1	protein tyrosine phosphatase, receptor type, U
1215	2.02	1	rf|XP_342656.1	secretory protein SEC8
1216	2.02	2	rf|XP_342105.1	similar to serine/arginine-rich protein specific kinase 1
1217	2.02	1	rf|XP_235261.2	similar to RIKEN cDNA C820005L12
1218	2.02	1	rf|XP_234506.2	similar to 2410024A21Rik protein
1218	2	1	cra|rCP28100	NRAA Best Hit: ENSANGP00000020352 [Anopheles gambiae]
1219	2.02	1	rf|XP_230701.2	similar to HIV-1 Rev binding protein
1220	2.02	1	trm|Q6AYS6	Hypothetical protein
1221	2.02	1	rf|XP_241053.2	similar to contactin associated protein 4
1222	2.02	1	cra|rCP25459	NRAA Best Hit: neuronal SYmmetry defect NSY-1, Enhanced Susceptibility to Pathogens ESP-8, ASK (MAPKKK) kinase like (nsy-1) [Caenorhabditis elegans]
1223	2.02	1	cra|rCP22186	NRAA Best Hit: similar to Monocyte to macrophage differentiation protein
1224	2.02	1	cra|rCP10919	NRAA Best Hit: protocadherin gamma subfamily C, 3
1225	2.02	2	trm|Q924N5	Gonadotropin-regulated long chain acyl-CoA synthetase
1226	2.02	1	rf|XP_341747.1	similar to 25 kDa brain-specific protein (p25-alpha)
1227	2.02	1	rf|XP_237000.2	similar to opioid growth factor receptor
1228	2.02	2	cra|rCP44109	sequestosome 1
1229	2.02	2	trm|Q5RKL3	Initiation factor eIF-2Be
1230	2.02	1	trm|Q5RJZ7	LOC286917 protein (Fragment)
1231	2.02	1	spt|P61810	Cyclin-dependent kinase 5 activator 1 precursor (CDK5 activator 1) (Cyclin-dependent kinase 5 regulatory subunit 1) (Tau protein kinase II 23 kDa subunit) (TPKII regulatory subunit) (p23) (p25) (p35)
1232	2.02	1	rf|XP_340853.1	similar to protein kinase related to Raf protein kinases
1233	2.02	1	gb|AAH88867.1	Unknown (protein for MGC:105641)
1234	2.02	5	cra|rCP29431	NRAA Best Hit: ubiquitin-protein ligase with C2 and WW domains; suppressor of deltex; atrophin-1 interacting protein Nedd-4-like; itchy related (90.6 kD) (1B15) [Caenorhabditis elegans]
1235	2.02	1	spt|P52296	Importin beta-1 subunit (Karyopherin beta-1 subunit) (Nuclear factor P97)
1236	2.02	2	spt|O70610	Gap junction alpha-9 protein (Connexin 36) (Cx36)
1237	2.02	1	rf|XP_343494.1	similar to protein phosphatase 1, regulatory (inhibitory) subunit 1C
1238	2.02	1	rf|XP_342800.1	similar to transcription elongation factor IIS - mouse
1239	2.02	1	rf|XP_217743.2	similar to naked cuticle homolog 2
1240	2.02	1	trm|Q75UE4	RapostlinLd
