# Supplementary material for: Growth Cone Phosphoproteomics Reveals that GAP-43 Phosphorylated by JNK Is a Marker of Axon Growth and Regeneration
Source: iScience. 2018 May 31;4:190–203. doi: 10.1016/j.isci.2018.05.019 (PMC6147025; doi:10.1016/j.isci.2018.05.019)
Supplement: Data S3. Enrichment Analysis of the GCM Phosphoproteins, Related to Figure 2 — Category, KEGG BRITE categories were used for enrichment analysis. The number of enriched genes was counted in the fourth level of the categories. If the number of genes included in a category is lower than four, the category is removed from the calculation. p-value, p-value of Fisher's exact test; Q-value, FDR adjusted p-value; Genes, the genes encoding the identified phosphoproteins in GCM. See also Figure 2D. [file mmc4.xlsx]

## Sheet: enrichment.rev3.modified
Category	P-value	Q-value	Target	Target all	Genome	Genome all	Genes
Cytoskeleton proteins - Rattus norvegicus (rat)/Eukaryotic cytoskeleton proteins/Microtubules/Tubulin-binding proteins	8.223e-14	3.45366e-12	14	80	162	19939	APC,CLIP2,DBN1,DCX,KIF2A,MAP1A,MAP1B,MAP2,MAP4,MAPT,STMN1,STMN2,STMN3,STMN4
KEGG Orthology (KO) - Rattus norvegicus (rat)/Cellular Processes/Cellular commiunity/04530 Tight junction [PATH:rno04530]	1.521e-10	3.1941e-09	11	83	144	19957	CTNNA1,CTNNA2,CTNNB1,EPB41L1,EPB41L3,MLLT4,MYH10,PRKCB,RRAS2,SPTAN1,TJP2
Cytoskeleton proteins - Rattus norvegicus (rat)/Eukaryotic cytoskeleton proteins/Actin filaments / Microfilaments/Actin-binding proteins	1.266e-09	1.7724e-08	11	83	178	19923	ADD1,ADD2,AFAP1,CTNNA1,CTNNA2,EPB41L1,EPB41L3,MYH10,MYO18A,SPTAN1,SPTBN1
Cell Adhesion Molecules (CAMs) - Rattus norvegicus (rat)/1. Cell adhesion molecules (CAMs)/Immunoglobulin Superfamily/Neural system	8.252e-09	8.6646e-08	7	87	50	20051	L1CAM,NCAM1,NCAM2,NEO1,NRCAM,ROBO1,ROBO2
Cell Adhesion Molecules and Their Ligands - Rattus norvegicus (rat)/1. Immunoglobulin Superfamily/Neural system/6/5 subfamily	1.867e-07	1.56828e-06	6	88	48	20053	DNAJC5,L1CAM,NCAM1,NCAM2,NRCAM,SGTA
Cell Adhesion Molecules and Their Ligands - Rattus norvegicus (rat)/1. Immunoglobulin Superfamily/Neural system/5/3 subfamily	4.251e-07	2.75258e-06	4	90	10	20091	NCAM1,NCAM2,ROBO1,ROBO2
KEGG Orthology (KO) - Rattus norvegicus (rat)/Environmental Information Processing/Signal transduction/04010 MAPK signaling pathway [PATH:rno04010]	5.206e-07	2.75258e-06	10	84	260	19841	CACNA1E,DBN1,FGF13,MAPT,PRKCB,RRAS2,STMN1,STMN2,STMN3,STMN4
KEGG Orthology (KO) - Rattus norvegicus (rat)/Human Diseases/Cancers/05206 MicroRNAs in cancer [PATH:rno05206]	5.243e-07	2.75258e-06	8	86	143	19958	APC,DBN1,MARCKS,PRKCB,STMN1,STMN2,STMN3,STMN4
Cell Adhesion Molecules and Their Ligands - Rattus norvegicus (rat)/1. Immunoglobulin Superfamily/Neural system/6/4 subfamily	1e-06	4.66667e-06	4	90	13	20088	L1CAM,NCAM1,NCAM2,NRCAM
KEGG Orthology (KO) - Rattus norvegicus (rat)/Cellular Processes/Cellular commiunity/04520 Adherens junction [PATH:rno04520]	1.971e-06	8.2782e-06	6	88	74	20027	CTNNA1,CTNNA2,CTNNB1,CTNND1,MLLT4,PVRL1
KEGG Orthology (KO) - Rattus norvegicus (rat)/Environmental Information Processing/Signal transduction/04024 cAMP signaling pathway [PATH:rno04024]	5.569e-06	2.12635e-05	8	86	199	19902	ADCYAP1R1,ATP2B2,GABBR1,GABBR2,GRIN2B,HCN4,MLLT4,RRAS2
KEGG Orthology (KO) - Rattus norvegicus (rat)/Environmental Information Processing/Signaling molecules and interaction/04514 Cell adhesion molecules (CAMs) [PATH:rno04514]	1.972e-05	6.902e-05	7	87	171	19930	L1CAM,NCAM1,NCAM2,NEO1,NLGN3,NRCAM,PVRL1
KEGG Orthology (KO) - Rattus norvegicus (rat)/Organismal Systems/Immune system/04670 Leukocyte transendothelial migration [PATH:rno04670]	2.721e-05	8.79092e-05	6	88	120	19981	CTNNA1,CTNNA2,CTNNB1,CTNND1,MLLT4,PRKCB
KEGG Orthology (KO) - Rattus norvegicus (rat)/Human Diseases/Cardiovascular diseases/05412 Arrhythmogenic right ventricular cardiomyopathy (ARVC) [PATH:rno05412]	4.532e-05	0.00013596	5	89	79	20022	CTNNA1,CTNNA2,CTNNB1,SLC8A1,SLC8A2
Cell Adhesion Molecules and Their Ligands - Rattus norvegicus (rat)/4. Link Protein Family	6.735e-05	0.00018858	4	90	43	20058	L1CAM,NCAM1,NCAM2,NRCAM
KEGG Orthology (KO) - Rattus norvegicus (rat)/Human Diseases/Substance dependence/05032 Morphine addiction [PATH:rno05032]	9.472e-05	0.00024864	5	89	93	20008	GABBR1,GABBR2,GNG3,PRKCB,SLC32A1
KEGG Orthology (KO) - Rattus norvegicus (rat)/Organismal Systems/Nervous system/04727 GABAergic synapse [PATH:rno04727]	0.0001093	0.000270035	5	89	96	20005	GABBR1,GABBR2,GNG3,PRKCB,SLC32A1
KEGG Orthology (KO) - Rattus norvegicus (rat)/Human Diseases/Cancers/05200 Pathways in cancer [PATH:rno05200]	0.0001201	0.000280233	9	85	399	19702	APC,CTNNA1,CTNNA2,CTNNB1,FGF13,GNG3,HSP90AA1,HSP90AB1,PRKCB
KEGG Orthology (KO) - Rattus norvegicus (rat)/Human Diseases/Cancers/05213 Endometrial cancer [PATH:rno05213]	0.0001343	0.000296874	4	90	52	20049	APC,CTNNA1,CTNNA2,CTNNB1
KEGG Orthology (KO) - Rattus norvegicus (rat)/Organismal Systems/Nervous system/04723 Retrograde endocannabinoid signaling [PATH:rno04723]	0.0001565	0.00032865	5	89	104	19997	GNG3,GRM5,PRKCB,RIMS1,SLC32A1
KEGG Orthology (KO) - Rattus norvegicus (rat)/Organismal Systems/Excretory system/04961 Endocrine and other factor-regulated calcium reabsorption [PATH:rno04961]	0.0001647	0.0003294	4	90	55	20046	ATP2B2,PRKCB,SLC8A1,SLC8A2
Cell Adhesion Molecules and Their Ligands - Rattus norvegicus (rat)/1. Immunoglobulin Superfamily/Neural system/Enzymatic CD	0.0002398	0.0004578	4	90	61	20040	FGF13,L1CAM,NCAM1,NCAM2
KEGG Orthology (KO) - Rattus norvegicus (rat)/Environmental Information Processing/Signal transduction/04020 Calcium signaling pathway [PATH:rno04020]	0.0002702	0.000493409	6	88	185	19916	ATP2B2,CACNA1E,GRM5,PRKCB,SLC8A1,SLC8A2
Cytoskeleton proteins - Rattus norvegicus (rat)/Eukaryotic cytoskeleton proteins/Intermediate filaments/Intermediate filaments	0.0004155	0.000727125	4	90	71	20030	INA,NEFH,NEFM,NES
KEGG Orthology (KO) - Rattus norvegicus (rat)/Environmental Information Processing/Signal transduction/04015 Rap1 signaling pathway [PATH:rno04015]	0.0005864	0.000985152	6	88	215	19886	CTNNB1,CTNND1,FGF13,GRIN2B,MLLT4,PRKCB
KEGG Orthology (KO) - Rattus norvegicus (rat)/Human Diseases/Infectious diseases/05100 Bacterial invasion of epithelial cells [PATH:rno05100]	0.0006681	0.00107924	4	90	81	20020	CTNNA1,CTNNA2,CTNNB1,SEPT2
KEGG Orthology (KO) - Rattus norvegicus (rat)/Environmental Information Processing/Signal transduction/04014 Ras signaling pathway [PATH:rno04014]	0.0008262	0.0012852	6	88	230	19871	FGF13,GNG3,GRIN2B,MLLT4,PRKCB,RRAS2
KEGG Orthology (KO) - Rattus norvegicus (rat)/Environmental Information Processing/Signal transduction/04390 Hippo signaling pathway [PATH:rno04390]	0.001019	0.0015285	5	89	159	19942	APC,CTNNA1,CTNNA2,CTNNB1,SCRIB
KEGG Orthology (KO) - Rattus norvegicus (rat)/Organismal Systems/Endocrine system/04915 Estrogen signaling pathway [PATH:rno04915]	0.001273	0.0017325	4	90	97	20004	GABBR1,GABBR2,HSP90AA1,HSP90AB1
KEGG Orthology (KO) - Rattus norvegicus (rat)/Organismal Systems/Immune system/04666 Fc gamma R-mediated phagocytosis [PATH:rno04666]	0.001273	0.0017325	4	90	97	20004	AMPH,MARCKS,MARCKSL1,PRKCB
KEGG Orthology (KO) - Rattus norvegicus (rat)/Genetic Information Processing/Folding, sorting and degradation/04141 Protein processing in endoplasmic reticulum [PATH:rno04141]	0.001292	0.0017325	5	89	168	19933	CANX,DNAJC5,HSP90AA1,HSP90AB1,NSFL1C
KEGG Orthology (KO) - Rattus norvegicus (rat)/Organismal Systems/Environmental adaptation/04713 Circadian entrainment [PATH:rno04713]	0.00132	0.0017325	4	90	98	20003	ADCYAP1R1,GNG3,GRIN2B,PRKCB
KEGG Orthology (KO) - Rattus norvegicus (rat)/Organismal Systems/Nervous system/04724 Glutamatergic synapse [PATH:rno04724]	0.002395	0.00304818	4	90	116	19985	GNG3,GRIN2B,GRM5,PRKCB
KEGG Orthology (KO) - Rattus norvegicus (rat)/Organismal Systems/Development/04360 Axon guidance [PATH:rno04360]	0.003378	0.00417282	4	90	128	19973	ABLIM3,L1CAM,ROBO1,ROBO2
KEGG Orthology (KO) - Rattus norvegicus (rat)/Organismal Systems/Circulatory system/04261 Adrenergic signaling in cardiomyocytes [PATH:rno04261]	0.006518	0.0078216	4	90	155	19946	ATP2B2,PRKCB,SLC8A1,SLC8A2
Protein phosphatases and associated proteins - Rattus norvegicus (rat)/Protein Ser/ Thr phosphatases/Phosphoprotein phosphatases (PPPs)/Protein phosphatase-1	0.007972	0.00930067	5	89	260	19841	APC,MAP1A,MAP1B,MAPT,PCDH1
KEGG Orthology (KO) - Rattus norvegicus (rat)/Human Diseases/Cancers/05205 Proteoglycans in cancer [PATH:rno05205]	0.01702	0.01932	4	90	207	19894	ANK2,CTNNB1,PRKCB,RRAS2
KEGG Orthology (KO) - Rattus norvegicus (rat)/Environmental Information Processing/Signaling molecules and interaction/04080 Neuroactive ligand-receptor interaction [PATH:rno04080]	0.02207	0.0243932	5	89	338	19763	ADCYAP1R1,GABBR1,GABBR2,GRIN2B,GRM5
KEGG Orthology (KO) - Rattus norvegicus (rat)/Environmental Information Processing/Signal transduction/04151 PI3K-Akt signaling pathway [PATH:rno04151]	0.02306	0.0248339	5	89	342	19759	FGF13,GNG3,HSP90AA1,HSP90AB1,PRKCB
KEGG Orthology (KO) - Rattus norvegicus (rat)/Cellular Processes/Cell motility/04810 Regulation of actin cytoskeleton [PATH:rno04810]	0.02416	0.025368	4	90	231	19870	APC,FGF13,MYH10,RRAS2
KEGG Orthology (KO) - Rattus norvegicus (rat)/Human Diseases/Infectious diseases/05166 HTLV-I infection [PATH:rno05166]	0.05258	0.0538624	4	90	298	19803	APC,CANX,CTNNB1,RRAS2
CD Molecules - Rattus norvegicus (rat)/Proteins	0.1366	0.1366	4	90	421	19680	L1CAM,NCAM1,NCAM2,PVRL1
